# Supplementary material for: Microglial phagolysosome dysfunction and altered neural communication amplify phenotypic severity in Prader-Willi Syndrome with larger deletion
Source: Acta Neuropathol. 2024 Mar 31;147(1):64. doi: 10.1007/s00401-024-02714-0 (PMC10982101; doi:10.1007/s00401-024-02714-0)
Supplement: Supplementary file 2 — (XLSX 193 kb) [file 401_2024_2714_MOESM2_ESM.xlsx]

## Sheet: DEG_PWS T1 vs PWS T2
Group1_vs_Group2_Revised2
EnsemblID	baseMean	log2FoldChange	lfcSE	stat	pvalue	padj	GeneSymbol
ENSG00000004142.12	23.643230021799	-7.09570172631141	1.79411129344658	-3.95499529612804	7.65361576026666E-05	0.0108286704233148	POLDIP2
ENSG00000005339.15	150.056558778505	-4.88015348091723	1.33654585958234	-3.65131764535354	0.000260898315308881	0.0208353188851792	CREBBP
ENSG00000006432.15	48.2251687193833	-5.36199949457824	1.46246265145173	-3.66641807177476	0.000245971674450677	0.0202479410195535	MAP3K9
ENSG00000007047.15	26.187489967728	-6.69596299541621	1.63519134693252	-4.09491097661278	4.22330634502402E-05	0.00813660403280691	MARK4
ENSG00000013523.11	17.3248049618706	-6.39204837546366	1.8004270911761	-3.55029559752301	0.000384798821748541	0.0248882380780931	ANGEL1
ENSG00000020577.14	52.0797732142989	-3.98851846377777	1.23941747615197	-3.21805891922789	0.00129061303421028	0.0491029454822442	SAMD4A
ENSG00000031823.14	17.504476166883	-6.63293175511016	1.95471742242705	-3.39329443683704	0.000690573673257461	0.0352025567051119	RANBP3
ENSG00000038274.17	29.0044783297383	-20.1308971919697	2.28959108591812	-8.79235480771332	1.46457393881015E-18	8.28857313495367E-16	MAT2B
ENSG00000043093.15	35.1620705699767	-6.36024443314026	1.66970731691393	-3.80919719804289	0.000139418732742023	0.0150151897183948	DCUN1D1
ENSG00000049167.15	91.0113812485739	3.08268787444057	0.911010851856659	3.38381026763621	0.000714873851833539	0.0352025567051119	ERCC8
ENSG00000055163.20	41.8768330727026	-5.01316070786298	1.22683565254299	-4.08625287133747	4.38395969248531E-05	0.00827015729488635	CYFIP2
ENSG00000064601.19	43.2830396966307	-5.89299747655673	1.61972637495115	-3.63826728248125	0.000274478490004013	0.0209262389586485	CTSA
ENSG00000067596.12	59.8923893854747	-6.83804381364423	1.79945391634663	-3.80006609312188	0.000144657501328548	0.0150234791660823	DHX8
ENSG00000068305.17	18.8856763812096	-6.24295625697376	1.90607213219616	-3.27529905690436	0.00105550173740474	0.0448216824201947	MEF2A
ENSG00000070182.21	51.0865585729988	-8.07545430568555	1.77988259080835	-4.53707134807021	5.70408130020723E-06	0.00203763874644143	SPTB
ENSG00000070444.15	43.2206205892809	-6.66696622082803	1.90827584571859	-3.49371199964933	0.000476354600921235	0.0286582715995242	MNT
ENSG00000074356.17	46.4831539935767	-5.35038441283918	1.52369179233341	-3.51146107090693	0.000445650728017559	0.0276395023438287	NCBP3
ENSG00000075702.18	23.2794172264668	-6.39666465909625	1.62394079313519	-3.93897652311991	8.18299360476472E-05	0.0113995395524838	WDR62
ENSG00000076108.11	66.8695910503457	-4.62541295824246	1.28589654308723	-3.59703351183881	0.000321867028970001	0.022419276517872	BAZ2A
ENSG00000078304.19	90.2260463556375	-4.45267947925529	1.29207221497215	-3.44615372705873	0.000568626787914679	0.0321807222785464	PPP2R5C
ENSG00000078403.17	42.9203059221268	-6.38815100960331	1.57576743710227	-4.05399353939607	5.03506073989475E-05	0.00860235377353716	MLLT10
ENSG00000085265.11	193.658679990585	5.12357173911081	0.80516278260967	6.36339861922633	1.9733766384191E-10	9.40469761099207E-08	FCN1
ENSG00000085449.15	21.2980108884142	-7.01467301935716	2.06455355915891	-3.39767064324304	0.000679621874419366	0.0351655775592421	WDFY1
ENSG00000087258.16	68.9130511748579	-7.38633289708712	1.81069361928875	-4.07928366146698	4.51746874977418E-05	0.00829218920842653	GNAO1
ENSG00000088854.12	28.1763362310518	-6.98111562890043	1.9348456713704	-3.60809946353803	0.000308448246885839	0.0222846991695754	C20orf194
ENSG00000100003.18	19.6855618754812	-7.34031756362127	2.2202989917	-3.30600409722343	0.000946367038494613	0.0424225422453897	SEC14L2
ENSG00000100083.19	33.8918192163238	-5.74162175187936	1.5083740097206	-3.80649740374598	0.000140948771514474	0.0150151897183948	GGA1
ENSG00000100319.13	37.7106731395282	-6.58694299903961	1.89099525780551	-3.48332073909256	0.000495234655875275	0.0293094758754942	ZMAT5
ENSG00000100364.18	67.0227242505479	-7.67476985485333	1.7740981864978	-4.32601189340253	1.51833228036733E-05	0.0040436761172724	KIAA0930
ENSG00000100568.11	35.5367270338916	6.8288783442091	1.87404201994451	3.64393021689627	0.000268506247664562	0.0209262389586485	VTI1B
ENSG00000101577.9	60.2161524982813	-6.28564707802429	1.81981306126953	-3.45400701412667	0.00055232301021932	0.0314546217455091	LPIN2
ENSG00000101745.17	78.7626042805522	-6.45927735159424	1.76969860846679	-3.64993074000909	0.000262311027378292	0.0208353188851792	ANKRD12
ENSG00000102003.11	27.3173337348792	-5.60003131304358	1.68629314248174	-3.32091210713337	0.000897237881778989	0.0406224450975437	SYP
ENSG00000102606.18	30.4940015345358	-6.08610962679558	1.73145409491395	-3.51502800141983	0.000439707622687113	0.0275995967838081	ARHGEF7
ENSG00000102934.10	3372.87393907556	-3.74917613150077	1.00439364298262	-3.73277564796937	0.000189381266452145	0.0173216905830724	PLLP
ENSG00000103657.14	111.123711552735	-6.40429771054051	1.27791860701011	-5.01150673869938	5.40054919372124E-07	0.000244509864745729	HERC1
ENSG00000103707.10	20.2947123768983	-6.62324403750633	1.98460876817918	-3.33730463338775	0.000845951715125981	0.0392825270793116	MTFMT
ENSG00000104812.15	19.2221479867715	-6.65376078413022	1.85653241350052	-3.5839723215952	0.000338407962199129	0.023187992138095	GYS1
ENSG00000105341.19	28.5456704385778	-6.77583233257165	1.78416102496869	-3.79776950496415	0.000146003994104389	0.0150234791660823	DMAC2
ENSG00000105426.17	97.8679694851984	-2.81880901005392	0.862584556599286	-3.26786398908762	0.0010836242705539	0.045010173256264	PTPRS
ENSG00000105695.15	28.008427577417	-5.94529898364538	1.80027486714933	-3.3024395841617	0.000958477330216658	0.0425441775740777	MAG
ENSG00000106211.10	32.7261133502658	-7.42629751375594	2.0389809508872	-3.64216130147005	0.000270358571410519	0.0209262389586485	HSPB1
ENSG00000106299.8	21.5047205482836	-6.67996622857839	1.96280313456259	-3.40327876543106	0.000665823102467598	0.0348498739470757	WASL
ENSG00000106344.8	238.916694044546	5.28207252195323	1.40939167738473	3.74776764096881	0.000178415417078619	0.0171397054841968	RBM28
ENSG00000106366.9	17.8194245360872	-6.83246248996979	2.08573635335446	-3.27580352089142	0.00105361832153299	0.0448216824201947	SERPINE1
ENSG00000106772.18	35.2079236177284	-7.30106147352986	1.91589831210068	-3.81077713123753	0.00013853061699699	0.0150151897183948	PRUNE2
ENSG00000107130.10	32.1674137004199	-7.87381599603288	2.06558207801067	-3.81191146062616	0.000137896274586221	0.0150151897183948	NCS1
ENSG00000107742.13	63.2521913638469	-5.40423316926903	1.48522891291669	-3.63865335657666	0.00027406740641969	0.0209262389586485	SPOCK2
ENSG00000109846.9	69.8799982343312	-6.40457690446314	1.57229214845163	-4.07340131461592	4.63314882330838E-05	0.00829218920842653	CRYAB
ENSG00000110047.18	69.3459913426108	-4.67779865336259	1.44428905654632	-3.2388244113325	0.00120023439040223	0.0478771912118597	EHD1
ENSG00000110697.13	54.0579069594332	-6.0905108189922	1.861404487688	-3.27199749397674	0.0010679052262885	0.0448216824201947	PITPNM1
ENSG00000111615.14	48.9206027263706	-8.23083583207888	1.90029601819373	-4.33134403970517	1.4820190373375E-05	0.0040436761172724	KRR1
ENSG00000111726.13	14.1256631764596	-25.7517758470942	2.52496656628495	-10.1988581516085	2.00617168524971E-24	1.65144405544874E-21	CMAS
ENSG00000112200.17	32.7461344055682	-5.44137783696397	1.6877575755811	-3.22402809247678	0.00126400999021726	0.0489128652197319	ZNF451
ENSG00000113240.13	19.0543337866489	-7.04486924036386	1.85007796902186	-3.80787694266122	0.000140164988265915	0.0150151897183948	CLK4
ENSG00000113456.19	16.3591294165184	-5.97406474408075	1.65517478372756	-3.60932561492194	0.000306994067287182	0.0222846991695754	RAD1
ENSG00000113494.17	43.1343680349754	-6.31271149337745	1.6452668413568	-3.83689218958036	0.000124601139121081	0.0146527703213168	PRLR
ENSG00000113522.14	31.1082401913841	-6.50172201164268	1.92119459641696	-3.38420794216704	0.000713839180510309	0.0352025567051119	RAD50
ENSG00000114331.15	35.1841979961932	-5.89990617294434	1.58213469462866	-3.72907957392914	0.000192180461932389	0.0174019408279779	ACAP2
ENSG00000114554.11	48.5283809324765	-5.67927451614635	1.45530251625081	-3.90247007252998	9.52160140265594E-05	0.0126791324560367	PLXNA1
ENSG00000114853.14	23.7657311447882	-6.32176843010361	1.81969293543485	-3.4740852739492	0.000512598099502161	0.0301401025389095	ZBTB47
ENSG00000115234.11	53.6528696415512	-6.42466036800247	1.60148103284372	-4.01169931847042	6.02832495949202E-05	0.00941146250141384	SNX17
ENSG00000115839.18	26.6975728011707	-5.87372007781007	1.80964257397541	-3.24579016999291	0.00117125133390328	0.0471363592377518	RAB3GAP1
ENSG00000116852.14	28.9766176416364	-6.84705785155062	1.55374815527306	-4.40680030950529	1.04908822380605E-05	0.00327568754019441	KIF21B
ENSG00000117640.18	38.5840792394131	-7.33911656461741	1.90023110505323	-3.86222315017405	0.000112359862020051	0.0139359980672511	MTFR1L
ENSG00000117697.15	42.4613371936888	4.30767458155637	1.26348237603458	3.40936657547685	0.000651139202536711	0.0344799150816954	NSL1
ENSG00000118160.14	16.0865766256116	-30.6362400705696	2.45107293414816	-12.4991140180889	7.54878815020555E-36	1.70885691750278E-32	SLC8A2
ENSG00000118946.12	13.5288957089701	-5.25581060607368	1.60334668511469	-3.27802505525978	0.00104536116389078	0.0448216824201947	PCDH17
ENSG00000119508.18	19.0352222052177	-6.88220045360221	1.92727934593059	-3.57094080219031	0.000355701288652506	0.0236829056525621	NR4A3
ENSG00000119599.17	24.0645136756841	-7.52957349465674	2.23079659951909	-3.37528463880569	0.000737393806209664	0.0358983920173576	DCAF4
ENSG00000120137.7	131.789315396919	-4.97624345995763	1.52172966152956	-3.2701231932062	0.00107500656365605	0.0448579927829749	PANK3
ENSG00000121653.11	39.9113534988024	-6.2491803368097	1.93371106534309	-3.23170325123052	0.001230547750669	0.048396572428565	MAPK8IP1
ENSG00000121753.12	23.4820409585899	-6.82301108685925	2.05238303407588	-3.32443358455817	0.000885983333726077	0.0405761270513079	ADGRB2
ENSG00000121864.10	57.9973473253364	-7.63490225550908	1.78145357540929	-4.2857711033839	1.82106418037492E-05	0.00433940425086709	ZNF639
ENSG00000122012.14	24.4669085440209	-7.71885047125701	2.12186429973679	-3.63776819856694	0.000275010760472576	0.0209262389586485	SV2C
ENSG00000122692.9	30.9689683354393	-6.19396334292811	1.77035865175359	-3.49870538198167	0.000467522865927221	0.0285061512347704	SMU1
ENSG00000123095.6	27.1037568477086	-8.35262825057357	2.16561087889293	-3.85693862733247	0.000114815975237081	0.0139359980672511	BHLHE41
ENSG00000123933.17	24.4957183017241	-6.85800904594847	1.97753955080387	-3.46795038468923	0.000524444107031208	0.0306376863817264	MXD4
ENSG00000124214.19	18.6739965946566	-6.51552454660763	1.96038596881735	-3.3235927262519	0.000888658737675525	0.0405761270513079	STAU1
ENSG00000124574.15	31.8906075887505	-6.66764117350932	1.79790705337082	-3.70855721435012	0.000208443565090634	0.0181788041796376	ABCC10
ENSG00000125633.11	68.7777178724611	6.45878056108648	1.73519702539403	3.72221740042448	0.000197480876842051	0.0177048449485621	CCDC93
ENSG00000126214.21	67.740170651	-4.67876541272015	1.30679333194701	-3.58034074580805	0.00034314643252399	0.023187992138095	KLC1
ENSG00000127054.21	36.4769136932153	-5.98679102102034	1.69840659762567	-3.5249456928569	0.000423569617168542	0.0268211390451828	INTS11
ENSG00000127249.15	133.781740416978	-6.48420174529912	1.88408848434665	-3.44155903460535	0.000578372251624506	0.0323281527065426	ATP13A4
ENSG00000128573.26	177.893752971262	4.8029237137657	1.46725107507976	3.27341638751543	0.00106255822043502	0.0448216824201947	FOXP2
ENSG00000128578.10	21.8094937933163	-5.59815308956089	1.70335061986332	-3.28655358695916	0.00101421474842723	0.0445327852293458	STRIP2
ENSG00000130052.13	28.3693812147	-3.81378121066168	1.18612700050228	-3.21532281875944	0.00130297903071676	0.0493660046993316	STARD8
ENSG00000130175.9	26.756569350195	-5.85074555796228	1.64725289858019	-3.55181985899384	0.000382576684256537	0.0248882380780931	PRKCSH
ENSG00000130254.12	21.0545532636596	-6.54134930093656	1.81468826332005	-3.60466832411693	0.000312551827116077	0.0222846991695754	SAFB2
ENSG00000130287.14	17.550429258066	-7.47587771391753	2.08563775948738	-3.58445644739142	0.000337780920874154	0.023187992138095	NCAN
ENSG00000130517.14	53.4984550149496	-5.9762308304846	1.40074794641866	-4.26645696377014	1.98601784182898E-05	0.00461112604045164	PGPEP1
ENSG00000131409.13	24.1554492419161	-7.38009475382751	2.28225988224515	-3.23367851805177	0.00122206933353678	0.048322435874129	LRRC4B
ENSG00000132128.16	33.1355916902054	-5.10308099166805	1.50426749348874	-3.3924026237068	0.00069282552986843	0.0352025567051119	LRRC41
ENSG00000133313.15	35.3784508851048	-5.91678364189287	1.49283183259527	-3.96346293849229	7.38703360465306E-05	0.010617395125418	CNDP2
ENSG00000135424.18	21.2450550126943	-6.57713195328546	1.94297281868233	-3.38508696058131	0.000711557081482883	0.0352025567051119	ITGA7
ENSG00000135452.10	34.4946187348136	-7.90707410126683	1.78830824737828	-4.42153868767248	9.80005127204227E-06	0.00316926658101224	TSPAN31
ENSG00000135766.9	27.4184775289069	-6.42759502512749	1.99666171900452	-3.21917076084982	0.00128561901307729	0.0491029454822442	EGLN1
ENSG00000136045.12	12.6699177462733	-28.454415008538	2.58119055767546	-11.0237560430886	2.9354886403988E-28	3.79726423411588E-25	PWP1
ENSG00000136603.14	36.9687416349377	-7.54327118342699	2.04622248027323	-3.68643745054533	0.000227415304546744	0.019245285819353	SKIL
ENSG00000136717.15	39.9588646408843	-6.18963004254275	1.73226693327633	-3.57313871415647	0.0003527277875536	0.0236588897503544	BIN1
ENSG00000136819.15	12.3876387006215	-5.3022326523768	1.64442542811351	-3.22436795352863	0.00126251065906548	0.0489128652197319	C9orf78
ENSG00000137478.15	21.8594200486234	-7.02054097111714	1.94876443826016	-3.60256008026553	0.000315098540834102	0.0222907600566624	FCHSD2
ENSG00000137814.12	24.4545335107045	4.92077944340758	1.4514610661543	3.39022489693462	0.000698353070909408	0.0352025567051119	HAUS2
ENSG00000137878.17	25.2947351735099	-20.4193726692072	2.31281970577099	-8.82877840337331	1.05825148924851E-18	6.38831149009683E-16	GCOM1
ENSG00000138081.21	43.3258065513274	-7.73910444734022	1.79199827649886	-4.31870083182255	1.56950362588806E-05	0.0040605300949761	FBXO11
ENSG00000138606.19	20.9043522066065	-6.40717595273512	1.93933764054476	-3.30379600683425	0.000953852119422701	0.0425441775740777	SHF
ENSG00000139289.13	23.1517789032159	-6.02707943486678	1.59421666483554	-3.78058990839149	0.000156457205014336	0.0153991303413567	PHLDA1
ENSG00000139428.12	25.2268904326806	-5.85208975470848	1.7414347142793	-3.36049907970876	0.000778017899183766	0.0372377027432258	MMAB
ENSG00000139433.11	25.1256524839816	-7.19002595045756	1.86874945669286	-3.8475066439253	0.000119326042251895	0.014217069902512	GLTP
ENSG00000140105.18	27.1074870900934	-6.59664288804307	1.95313114792361	-3.37747052728948	0.000731557923225231	0.0358067945665106	WARS1
ENSG00000140941.14	20.9700765669444	-6.41240954950773	1.65655709316324	-3.87092577489319	0.000108422804652463	0.013635673557334	MAP1LC3B
ENSG00000141380.14	24.0355345482188	-5.82678901317707	1.75366817344694	-3.32262916177817	0.000891733769542823	0.0405761270513079	SS18
ENSG00000141562.18	35.6960421954096	-6.71064864324305	1.43433283455208	-4.67858538937977	2.8886087228072E-06	0.00118892509022814	NARF
ENSG00000142235.11	42.0308121956752	-6.70335148667004	1.60764237145452	-4.1696782852303	3.05029918545373E-05	0.00642336258704268	LMTK3
ENSG00000142621.19	29.1026736449561	5.33568277496417	1.53948860981612	3.46587999478702	0.000528499113878412	0.0306766633087758	FHAD1
ENSG00000143126.8	58.3421713504759	-6.47900244329939	1.56955985287	-4.12791040204824	3.66074690763616E-05	0.00736623627747676	CELSR2
ENSG00000143157.12	22.8063836542749	-7.00642950228753	1.87179025558739	-3.74317019835582	0.000181713056486239	0.0171397054841968	POGK
ENSG00000143418.20	32.1377295217471	-6.99306873917134	1.7035563454847	-4.10498235512231	4.04345742116281E-05	0.0079594580323107	CERS2
ENSG00000144283.22	44.6618617501234	-6.92192982218284	1.59948678890537	-4.32759424472644	1.50746848774219E-05	0.0040436761172724	PKP4
ENSG00000146021.15	37.2984335321757	-6.82851091952045	2.02890912457499	-3.36560708255027	0.000763754159704221	0.0367861378517113	KLHL3
ENSG00000146918.20	20.8986024789067	-6.98370707985104	2.15292152496289	-3.24382797927175	0.00117934947105147	0.0472522542494294	NCAPG2
ENSG00000147548.17	53.3414177321821	-5.98698636813853	1.68533573732121	-3.55239981895515	0.00038173434655544	0.0248882380780931	NSD3
ENSG00000147854.17	31.2491942022632	-6.95168829111607	2.09420095381902	-3.31949437728928	0.000901806207944187	0.0406261453379831	UHRF2
ENSG00000151929.10	23.0406986032573	-7.992291180206	1.99895032668129	-3.99824401513518	6.38141456495303E-05	0.00979384896366943	BAG3
ENSG00000151967.18	31.4336986965164	4.81693254321413	1.30231456491527	3.69874734797851	0.00021666614041158	0.0186848752516844	SCHIP1
ENSG00000152127.9	34.4785058870007	-5.57993776297663	1.73235572137662	-3.22101153598091	0.0012773900624821	0.0490467653169108	MGAT5
ENSG00000152291.14	39.8564510589439	-5.59025002342196	1.70740246908044	-3.27412553551753	0.00105989513617016	0.0448216824201947	TGOLN2
ENSG00000152954.12	225.369	-31.8723	2.18517	-14.5857	3.4619382445243E-48	1.56739254020838E-44	NRSN1
ENSG00000154175.18	29.5529	-21.0544	2.0566	-10.2375	1.34693309962066E-24	1.2196479217065E-21	ABI3BP
ENSG00000156194.18	1005.93	-3.20202	0.986166776677179	-3.24693	0.00116656006197631	0.0471363592377518	PPEF2
ENSG00000157191.20	21.7183	-6.39768	1.95481	-3.27279	0.00106491083283484	0.0448216824201947	NECAP2
ENSG00000157193.18	48.2115	-6.16444	1.74601	-3.53058	0.000414643346540628	0.026440813400883	LRP8
ENSG00000157212.19	57.3464	3.77055	1.10266	3.4195	0.000627365719197506	0.0341351910692525	PAXIP1
ENSG00000158270.12	35.9992	-6.48085	1.73496	-3.73545	0.000187380050895908	0.0173216905830724	COLEC12
ENSG00000159363.19	25.1288	-6.9276	1.9209	-3.60644	0.000310426943723739	0.0222846991695754	ATP13A2
ENSG00000160299.17	28.8682	-30.2201	1.98089	-15.2558	1.50564449442251E-52	1.36336108969959E-48	PCNT
ENSG00000161671.17	111.709	-5.82281	1.33846	-4.35039	1.35897346435692E-05	0.0040436761172724	EMC10
ENSG00000161996.19	45.4406	-4.8352	1.47272	-3.28317	0.00102645162843893	0.0446851898822811	WDR90
ENSG00000162241.12	47.8384	4.38194	1.28957	3.39799	0.00067882307247218	0.0351655775592421	SLC25A45
ENSG00000162367.11	19.2766	-8.77391	2.37849	-3.68885	0.000225266076510658	0.0192432483283397	TAL1
ENSG00000162706.13	27.639	-7.44458	2.03781	-3.65323	0.000258962487136319	0.0208353188851792	CADM3
ENSG00000163682.17	63.2578	-8.3849	1.84365	-4.54798	5.41620281967359E-06	0.00203763874644143	RPL9
ENSG00000163872.16	24.6759	-5.75314	1.47812	-3.89221	9.93368962147107E-05	0.0130361680467276	YEATS2
ENSG00000163902.12	37.9629	-5.85198	1.47202	-3.97547	7.02416434582031E-05	0.0102586787340972	RPN1
ENSG00000164054.15	21.0881	-6.3279	1.8375	-3.44375	0.000573709070982069	0.0322666809797679	SHISA5
ENSG00000164062.13	27.9446	-6.79475	1.77664	-3.8245	0.000131039050900509	0.0150151897183948	APEH
ENSG00000164181.14	20.8874	-19.4151	2.23454	-8.68865	3.66779573309974E-18	1.95364060960107E-15	ELOVL7
ENSG00000164329.13	24.1183	-6.41429	1.86819	-3.43343	0.000595996421899916	0.0331088809834585	TENT2
ENSG00000166035.11	16.1556	-20.8567	2.08834	-9.98721	1.73396988670502E-23	1.3084247770095E-20	LIPC
ENSG00000166200.15	61.3485	-6.67508	1.54282	-4.32655	1.51460889598133E-05	0.0040436761172724	COPS2
ENSG00000166448.15	38.2196	-6.81741	1.69327	-4.02619	5.66885265665361E-05	0.00933299287381789	TMEM130
ENSG00000166833.22	48.798	-7.05321	1.67857	-4.20191	2.64674381761296E-05	0.00573617076175393	NAV2
ENSG00000167106.12	60.5504	-5.16288	1.42958	-3.61147	0.000304461681915555	0.0222846991695754	FAM102A
ENSG00000167977.9	23.582	-6.31184	1.84107	-3.42835	0.000607261278362964	0.0335289687535161	KCTD5
ENSG00000168067.12	43.552	-6.48929	1.44851	-4.47998	7.46488659278799E-06	0.00250350178139612	MAP4K2
ENSG00000168610.15	51.5143	-5.18036	1.42677	-3.63084	0.000282501666404941	0.0213171049108062	STAT3
ENSG00000169155.10	31.7184	-5.93059	1.6473	-3.6002	0.00031797341920993	0.0223197621003559	ZBTB43
ENSG00000169604.19	35.6959	-19.5091	2.02145	-9.65105	4.86560094349336E-22	3.38907819564095E-19	ANTXR1
ENSG00000170006.12	53.7985	4.98137	1.53092	3.25384	0.00113856041565139	0.0466448084182113	TMEM154
ENSG00000170348.9	53.8066	-5.58561	1.44869	-3.85564	0.000115427924356028	0.0139359980672511	TMED10
ENSG00000172809.13	35.0116	-6.62699	1.64382	-4.03145	5.54333941775054E-05	0.00929535896809836	RPL38
ENSG00000173110.8	26.454	-33.5231	2.40201	-13.9562	2.88224490656795E-44	8.69957587632427E-41	HSPA6
ENSG00000173175.15	38.8714	-7.70966	2.05803	-3.74613	0.000179585021388691	0.0171397054841968	ADCY5
ENSG00000173517.10	150.038	-3.11658	0.853253989162308	-3.65258	0.000259615062735752	0.0208353188851792	PEAK1
ENSG00000174871.11	18.5147	-28.4931	2.49388	-11.4252	3.12795240627846E-30	5.66472180777029E-27	CNIH2
ENSG00000175416.15	21.5695	-7.27788	2.07825	-3.50193	0.000461909304599981	0.0284529847153254	CLTB
ENSG00000175826.12	14.4274	-6.68568	1.75369	-3.81235	0.000137650849967282	0.0150151897183948	CTDNEP1
ENSG00000175899.15	36.6558	-6.25693	1.652	-3.7875	0.000152173670421707	0.0153241	A2M
ENSG00000176871.9	22.3144	-5.55427	1.7112	-3.24584	0.00117104404105884	0.0471363592377518	WSB2
ENSG00000178338.11	816.354	-3.76573	1.10518	-3.40734	0.00065600193657905	0.0345354507890889	ZNF354B
ENSG00000178531.6	33.0013	-7.89714	2.36527	-3.33879	0.000841436367720286	0.0392825270793116	CTXN1
ENSG00000178719.17	28.689	-5.47345	1.59919	-3.42265	0.000620150082369892	0.0340330848233901	GRINA
ENSG00000178950.17	51.2266	-7.69774	1.62013	-4.7513	2.02114359474323E-06	0.000871497869066663	GAK
ENSG00000179094.16	48.3041	-7.63919	1.67616	-4.55754	5.17553834998072E-06	0.00203758694604676	PER1
ENSG00000179604.10	26.386	-7.46628	1.99931	-3.73443	0.000188139830627114	0.0173216905830724	CDC42EP4
ENSG00000179832.17	35.6999	-7.3082	1.73331	-4.21633	2.48309918433858E-05	0.00562111577854646	MROH1
ENSG00000180152.3	34.4949	-7.19039	1.76812	-4.06669	4.76847038367465E-05	0.00830355756234115	XIAPP3
ENSG00000180263.14	41.7893	-7.05499	1.88371	-3.74526	0.000180209974407903	0.0171397054841968	FGD6
ENSG00000181029.9	75.5443	4.60549	1.42551	3.23076	0.00123463370855864	0.048396572428565	TRAPPC5
ENSG00000181090.21	167.484	4.29526	1.27526	3.36814	0.000756772284374055	0.0366447755882731	EHMT1
ENSG00000181991.16	22.2355	-5.22124	1.60136	-3.26051	0.00111212039640605	0.0459828775774281	MRPS11
ENSG00000182117.6	26.4612	-6.80976	1.88058	-3.6211	0.00029335779558612	0.021773400319937	NOP10
ENSG00000182168.15	10.8564	-20.2256	2.15924	-9.36701	7.46132963838921E-21	4.82588141968674E-18	UNC5C
ENSG00000183010.17	16.889	-27.0433	2.55429	-10.5874	3.40984991029714E-26	3.85952386721757E-23	PYCR1
ENSG00000183287.14	41.8459	-6.3442	1.57878	-4.01842	5.85905874808519E-05	0.00935481614519553	CCBE1
ENSG00000184117.12	23.8173	-7.33588	1.7111	-4.28722	1.80921165684954E-05	0.00433940425086709	NIPSNAP1
ENSG00000184216.14	28.6696	-7.26904	2.0857	-3.48517	0.000491817863407041	0.0292987549549392	IRAK1
ENSG00000184381.20	25.573	-6.30115	1.82079	-3.46066	0.000538847303333758	0.0310781040234852	PLA2G6
ENSG00000184922.14	27.2837	-7.38783	2.08864	-3.53715	0.000404469830742994	0.0259749951587079	FMNL1
ENSG00000185404.16	18.7842	-6.3424	1.72721	-3.67204	0.000240618395674678	0.0200366584322092	SP140L
ENSG00000185559.16	29.2823	-7.84361	2.06449	-3.79929	0.000145112198588499	0.0150234791660823	DLK1
ENSG00000186480.13	32.4057714637269	-8.31778347674619	2.19624691608659	-3.78727155668241	0.000152310610023744	0.0153241397085	INSIG1
ENSG00000187079.19	44.016311448956	-8.04644793891138	1.7755867744276	-4.53171202601761	5.85075730618191E-06	0.00203763874644143	TEAD1
ENSG00000187446.12	33.4210675980506	-7.71422834064572	1.93454115426834	-3.98762689727492	6.67375094042798E-05	0.0100718024609292	CHP1
ENSG00000187609.16	13.9845732023344	-6.36873905241364	1.86539497489538	-3.41415042826028	0.000639812394845869	0.0342043152294215	EXD3
ENSG00000188033.10	21.4064248523241	-7.07418664088623	1.80385533763427	-3.92170397109777	8.79249736807852E-05	0.0118829945773061	ZNF490
ENSG00000188452.14	18.3641706809618	5.80555183900502	1.72989855756687	3.35600709857267	0.000790765390585528	0.03748890372645	CERKL
ENSG00000188938.17	30.8686306852981	-4.92466771956095	1.30154322810035	-3.78371429641155	0.00015450517374796	0.0153741137174481	FAM120AOS
ENSG00000189367.15	20.9137779604912	-5.34273643302359	1.64090678286977	-3.25596584083815	0.00113007346443693	0.046512796456711	KIAA0408
ENSG00000196459.14	30.5956130414573	-6.15644360148602	1.83264751028088	-3.35931681730899	0.000781354336964429	0.0372377027432258	TRAPPC2
ENSG00000196470.12	17.6335423042016	-6.62895144554	1.94210620121957	-3.41327958346318	0.000641860566839696	0.0342043152294215	SIAH1
ENSG00000196569.13	33.1833052317863	5.29829633442329	1.62894683535281	3.25259009037931	0.00114358337590755	0.0466448084182113	LAMA2
ENSG00000196642.19	37.0892572947905	-5.67025010794782	1.39265544123058	-4.07153840072421	4.67036609199065E-05	0.00829218920842653	RABL6
ENSG00000196923.14	27.4712137260903	-8.09658020122456	1.92742464783634	-4.20072463549406	2.66062034228233E-05	0.00573617076175393	PDLIM7
ENSG00000197122.12	30.9132079243272	-21.0753910699661	2.05494985883813	-10.2559149943844	1.1131668200194E-24	1.11996950614174E-21	SRC
ENSG00000197312.12	79.6490447534126	-6.44333993339766	1.93019342526243	-3.33818354630527	0.000843280250177135	0.0392825270793116	DDI2
ENSG00000197694.18	172.665182289204	-2.62008939718311	0.800844407838587	-3.27165847889794	0.00106918646082408	0.0448216824201947	SPTAN1
ENSG00000197852.12	24.2061827922608	-5.30597495557104	1.63904738825305	-3.23723096330138	0.00120695684610117	0.0479341852695002	INKA2
ENSG00000198060.10	34.1128134049424	-7.07174494044162	2.11080247102502	-3.35026372079598	0.000807346548205815	0.038075640593769	MARCHF5
ENSG00000198585.12	17.2405166921575	-7.15184815221997	1.8214708637002	-3.92641369936133	8.62218081861318E-05	0.0118293708049307	NUDT16
ENSG00000198791.12	47.543931062364	-6.59899280166971	1.85699774652175	-3.55358148066143	0.000380023454340935	0.0248882380780931	CNOT7
ENSG00000198843.13	21.0581770412348	-7.56114073821573	2.03833055464969	-3.70947720965464	0.000207687650342341	0.0181788041796376	SELENOT
ENSG00000198876.13	32.7567875992335	-5.40767882284909	1.67898272673375	-3.22080670440789	0.00127830332576377	0.0490467653169108	DCAF12
ENSG00000204442.4	17.6615516933922	-6.08709617093152	1.85271801963015	-3.28549520565827	0.00101803274903088	0.0445327852293458	FAM155A
ENSG00000205302.7	64.4725246725292	-7.42691180382197	1.72620675007379	-4.30244627620908	1.68922637919311E-05	0.00424887357322044	SNX2
ENSG00000205352.11	13.9129194213987	-22.1139124067974	1.97813257046844	-11.1791862370279	5.15605957159683E-29	7.78135323680155E-26	PRR13
ENSG00000206527.10	30.1281496039023	-6.61080733367498	1.64561508878707	-4.01722576483397	5.88873020735665E-05	0.00935481614519553	HACD2
ENSG00000213079.10	23.1408164948373	-5.51135265747056	1.56854530607086	-3.51367132089814	0.000441959307968214	0.0275995967838081	SCAF8
ENSG00000214756.8	24.1474485747602	-6.04938750965666	1.77237478818186	-3.41315366817097	0.000642157215792562	0.0342043152294215	CSKMT
ENSG00000225972.1	25.4650721865961	-24.4583642372916	2.8602570103228	-8.55110717289399	1.21913356498155E-17	6.13291912828217E-15	MTND1P23
ENSG00000229413.2	14.2208911396472	-6.43058141349799	1.99230268902327	-3.22771306234125	0.00124784074321509	0.0487034393526406	AC018638.1
ENSG00000229809.8	88.0166209694375	4.78377124928474	1.30297036491792	3.67143518999841	0.000241192243965853	0.0200366584322092	ZNF688
ENSG00000230989.7	26.1853965847861	-6.40835419927913	1.76726409272702	-3.62614406395286	0.0002876848966858	0.0215288160288423	HSBP1
ENSG00000234487.11	76.0775863968176	5.87038131143284	1.73481118335439	3.38387333893133	0.000714709659745917	0.0352025567051119	HLA-F
ENSG00000235893.5	18.7630034202809	-7.1051194139635	2.0341918678873	-3.49284623841449	0.000477901602598361	0.0286582715995242	BX284632.1
ENSG00000240583.13	20.35233454814	-7.15106504586901	1.92847953765964	-3.70813633550263	0.000208790241268063	0.0181788041796376	AQP1
ENSG00000242259.8	24.6951486550089	-6.34518522928765	1.87525593425178	-3.38363692837444	0.000715325282577646	0.0352025567051119	C22orf39
ENSG00000244313.3	30.7531453206411	8.99260148349195	2.69572677514347	3.33587274734598	0.000850320763549057	0.0392839516017179	AC024293.1
ENSG00000261115.6	22.8111661211303	-7.01124333085233	1.76246614371975	-3.97808681649615	6.94720074011415E-05	0.0102586787340972	TMEM178B
ENSG00000264522.6	50.7177231810956	-5.32337825363781	1.4867615608369	-3.5805191591322	0.000342912196905806	0.023187992138095	OTUD7B
ENSG00000264538.6	30.4564788839285	-3.26508602807357	0.955107577225595	-3.4185531618941	0.000629550183165673	0.0341351910692525	SUZ12P1
ENSG00000265491.5	45.1993643527306	-4.61706012586346	1.36140575843604	-3.39139165326248	0.00069538651494543	0.0352025567051119	RNF115
ENSG00000276975.3	32.2713453153038	-6.67596957119907	1.60695835332872	-4.15441355861536	3.26122873042585E-05	0.00671146048954684	HYDIN2
ENSG00000278129.2	27.6657923648665	-4.30024042454776	1.24429600375989	-3.45596257767743	0.000548331442314728	0.0314249443681004	ZNF8
ENSG00000282984.2	389.722077535625	-4.68845690448121	1.20865937985519	-3.87905557398888	0.00010486279814916	0.0133736991160654	TBCE
ENSG00000283050.2	45.4663184349725	-4.85214710117042	1.50982097890751	-3.21372346056642	0.00131025798953692	0.0494349420635699	GTF2IP12
ENSG00000283597.3	13.9230623392017	-6.9338779788881	1.98233982155793	-3.49782509713129	0.000469068639865355	0.0285061512347704	FAM169B
ENSG00000285053.1	389.722077535625	-4.68845690448121	1.20865937985519	-3.87905557398888	0.00010486279814916	0.0133736991160654	TBCE
ENSG00000286190.2	20.0685920291473	-7.72256376116946	2.3495935892569	-3.28676576088712	0.00101345094963629	0.0445327852293458	AC055839.2
ENSG00000288307.1	14.427370699714	-6.68568361507561	1.75369017165397	-3.81235164748063	0.000137650849967283	0.0150151897183948	CTDNEP1

## Sheet: DEG_Control vs PWS T1
Control vs PWS T1
	baseMean	log2FoldChange	lfcSE	stat	pvalue	padj	GeneSymbol
ENSG00000004142.12	25.9694541464986	6.69621090834623	1.76102057347584	3.8024603512323	0.000143266200004478	0.00923335961962219	POLDIP2
ENSG00000004534.15	43.7277030855969	6.63260263648708	1.76819658687464	3.75105499338763	0.000176092068034414	0.0106449992632131	RBM6
ENSG00000006432.15	55.4514406378136	4.59620294572411	1.50664466547321	3.0506217232585	0.00228368091560623	0.0496809692181724	MAP3K9
ENSG00000007047.15	31.7299773208932	5.89122984703425	1.65965666927992	3.54966780544454	0.00038571754790942	0.0174322578652026	MARK4
ENSG00000007516.14	51.4736905102193	5.02911617784963	1.54708225907667	3.25071026336448	0.00115117109217223	0.0337495696593497	BAIAP3
ENSG00000010539.12	28.8938686845286	-3.71084182218621	1.13112055214162	-3.28067756806313	0.001035580555482	0.0317222007825003	ZNF200
ENSG00000011198.10	28.8191145445344	5.87891011840158	1.8558621257629	3.16775154619037	0.0015362274600225	0.0394510142083221	ABHD5
ENSG00000013293.6	53.5526854653956	5.32596958922199	1.6704784695752	3.18828987396431	0.00143116985417807	0.0380401605987953	SLC7A14
ENSG00000013573.17	34.7520463578234	-6.14993018792153	1.55735905791624	-3.94894816109407	7.84953464596205e-05	0.00609320126892804	DDX11
ENSG00000017260.20	58.4513202887057	4.78072562424841	1.35941182225968	3.51676037089456	0.000436847971963097	0.0187679779652825	ATP2C1
ENSG00000020577.14	62.1279953249907	4.42129446687254	1.21299007557532	3.64495518627845	0.000267438399136862	0.0132758310436141	SAMD4A
ENSG00000021826.17	83.3140770367463	-4.65890636621871	1.49083227239521	-3.12503723757842	0.00177782552817137	0.0430319125809025	CPS1
ENSG00000033100.16	21.5638447133524	21.9308763086639	2.11551753133259	10.36667197688	3.51555715968733e-25	1.41263358575436e-22	CHPF2
ENSG00000037757.14	47.8983270060451	4.92331686510555	1.47493629211151	3.33798611603579	0.000843879659212522	0.0282711715370663	MRI1
ENSG00000040633.13	25.9734648557202	6.9019084838358	2.04103365257157	3.38157505396339	0.000720715413139675	0.0257913071240749	PHF23
ENSG00000047315.17	32.9289066749704	-4.51229489983804	1.41914694228018	-3.17958258260981	0.00147487337208208	0.038600996186562	POLR2B
ENSG00000054965.10	74.658928125968	4.04969776846154	1.3121953889711	3.08620027360173	0.00202732222272584	0.0466284111226944	FAM168A
ENSG00000056586.16	65.7782126602642	4.82237828785772	1.3623805749179	3.53967046847268	0.000400626937608046	0.0176560168438746	RC3H2
ENSG00000059758.8	32.0887131848278	6.69280908120755	1.89406125975942	3.53357582640049	0.000409978469134779	0.0179523264273056	CDK17
ENSG00000061676.15	131.643067648514	3.27283713537331	0.891929603818749	3.66938951388185	0.000243130388400903	0.0125819975997467	NCKAP1
ENSG00000062716.13	56.3677367093635	3.21683161460997	1.05020909459405	3.06303919016566	0.00219101363807516	0.0489111573911485	VMP1
ENSG00000064601.19	46.8337647623067	5.98153707925053	1.41426729814026	4.22942472552125	2.34289654313474e-05	0.00280777654143043	CTSA
ENSG00000066777.9	69.4949016950356	4.2883772648237	1.26770955943479	3.38277583608006	0.000717571770224803	0.0257913071240749	ARFGEF1
ENSG00000067596.12	60.2081611599373	22.6230719615749	1.89843790269001	11.9166773532697	9.68962997940154e-33	1.32379724778584e-29	DHX8
ENSG00000070182.21	30.7955447659302	5.49962748655185	1.63179364785372	3.37029592791065	0.000750874992111791	0.0263037285698238	SPTB
ENSG00000070444.15	52.7941990733545	21.1280939110119	1.90035115241431	11.1179946317656	1.02551145585575e-28	6.36842614086418e-26	MNT
ENSG00000070785.17	23.2680746741185	6.9956419132174	1.82499363237915	3.83324182019065	0.000126465522622562	0.00855332658450218	EIF2B3
ENSG00000072501.19	81.7174080169496	4.54735014209634	1.36357857706541	3.33486475849658	0.000853408934849203	0.0283781205861588	SMC1A
ENSG00000074054.19	63.6576920767883	4.33177593857915	1.16118970877354	3.73046359767897	0.000191127758099771	0.0109385656453488	CLASP1
ENSG00000074356.17	64.3454372129524	4.83090039075185	1.56469743739973	3.08743420630894	0.00201892458433228	0.0465921413363981	NCBP3
ENSG00000075043.18	133.547437691861	-7.00167372457402	1.67927033387006	-4.16947383834137	3.05303657521441e-05	0.00325863950707651	KCNQ2
ENSG00000075702.18	31.1849474400768	7.06400085845825	1.65399996688193	4.27085912932339	1.94721382181851e-05	0.00255796492631582	WDR62
ENSG00000076108.11	82.8963151495525	5.47757529334134	1.20360183926482	4.55098614396198	5.33950647354052e-06	0.000911854218018883	BAZ2A
ENSG00000076344.16	38.0246917000613	-5.36556056186706	1.70162592750218	-3.15319629017594	0.00161493175610784	0.0406288253613267	RGS11
ENSG00000076356.7	76.7844978459088	5.80118575176252	1.70289838707286	3.4066540879954	0.000657644169761613	0.0243790228658764	PLXNA2
ENSG00000078403.17	50.1867828426598	4.96738383245645	1.53606417951285	3.23383872803531	0.00122138403684419	0.0350793271271841	MLLT10
ENSG00000084112.15	168.114763621462	2.32832283400534	0.710253327547211	3.27815829043135	0.00104486785417683	0.031814509930574	SSH1
ENSG00000085265.11	273.901957098889	-5.29037627381223	0.794999005799757	-6.65456967268807	2.84130135825859e-11	6.06529049320763e-09	FCN1
ENSG00000085449.15	23.2491145608321	5.84745453184609	1.9124000341374	3.05765238834228	0.00223078184297683	0.0489982982938093	WDFY1
ENSG00000087095.13	52.4065685409603	4.28322405959354	1.32507084087085	3.23244910949708	0.00122733994779637	0.0350793271271841	NLK
ENSG00000087258.16	82.9908016962252	5.68842978054089	1.78078200121798	3.19434370779256	0.00140149149053533	0.0376704673463705	GNAO1
ENSG00000090447.12	55.2325792364582	5.71356545071178	1.78338183253762	3.20378134758825	0.00135635443252527	0.0375111624638872	TFAP4
ENSG00000090581.10	27.7679852113326	4.97123408228251	1.22688677454058	4.05190942264743	5.08013332507096e-05	0.00438955019596643	GNPTG
ENSG00000091436.17	59.8844385305303	-4.02685669538819	1.31359735875138	-3.06551826445194	0.00217293105463273	0.0487552887464001	MAP3K20
ENSG00000093183.14	21.5925779326344	5.73427991886435	1.83638123081073	3.12259776056019	0.00179262559792481	0.0430319125809025	SEC22C
ENSG00000100083.19	41.7702993934681	5.64064095813786	1.51679489518905	3.71878951862824	0.000200179764571155	0.0111173005836225	GGA1
ENSG00000100241.21	75.8891657805573	3.08449599464875	0.972961826454225	3.17021275735926	0.00152327357372444	0.0392659689891006	SBF1
ENSG00000100319.13	47.6370306753574	6.97997620320749	1.88721088027747	3.69856716922979	0.000216819975410395	0.0115710722814719	ZMAT5
ENSG00000100364.18	63.1886398256301	8.08687213645897	1.84438041143299	4.38460096752809	1.16198578780425e-05	0.0017772595984946	KIAA0930
ENSG00000100605.17	28.0059516270782	4.87469076203451	1.54334956384491	3.15851371343918	0.0015857584848438	0.0402688334943049	ITPK1
ENSG00000101577.9	32.5967270445094	6.76419806787762	1.77891038330716	3.80243891505223	0.000143278600450879	0.00923335961962219	LPIN2
ENSG00000101745.17	85.4528210055121	6.95469165807165	1.72452753028027	4.03280987746329	5.51138679855916e-05	0.00464793620011823	ANKRD12
ENSG00000101782.15	31.2479350962372	6.52044862764727	2.10599496529036	3.09613685460462	0.00196059849854606	0.045709380012178	RIOK3
ENSG00000102780.17	45.2476302253148	-3.50824117265533	1.12178156163461	-3.12738352335127	0.00176369688986801	0.0430279051953157	DGKH
ENSG00000103042.9	49.9528757286423	-4.92601973988518	1.32096402427041	-3.72910968760554	0.00019215749925953	0.0109385656453488	SLC38A7
ENSG00000103326.12	39.2850730650044	6.77485287539116	1.90165929746006	3.56260076893898	0.000367198887099897	0.0168344670991906	CAPN15
ENSG00000103365.15	77.5767299825568	3.90756036583354	1.22312361834936	3.19473870605728	0.00139957490867651	0.0376704673463705	GGA2
ENSG00000103657.14	117.024316095263	5.75070130342912	1.11507973580541	5.15721084221428	2.50655505668923e-07	5.03596399771886e-05	HERC1
ENSG00000104412.8	61.7420179721933	-6.14869401446327	1.71967144482921	-3.57550509601787	0.000349552366365576	0.0163547411961866	EMC2
ENSG00000105341.19	27.0828765699403	6.95173911511348	1.65554948539237	4.19905244539756	2.68034241354227e-05	0.00300154410277168	DMAC2
ENSG00000105372.8	81.0720187127362	3.61818275122718	1.13894605229178	3.17678150246599	0.00148919185854845	0.0386793520370512	RPS19
ENSG00000105426.17	110.382308982836	3.25549548394745	0.927379446061721	3.51042445222663	0.000447391918462988	0.0191008387188792	PTPRS
ENSG00000105695.15	34.3205569829885	5.55934090094392	1.51284123908308	3.67476821580657	0.000238065437481918	0.01250565703935	MAG
ENSG00000105697.9	15.0957388491207	6.27982213503615	1.91613507630195	3.27733791458789	0.00104790875924157	0.031814509930574	HAMP
ENSG00000106211.10	39.5392623417019	20.500146909163	2.10419576292702	9.74250935694617	1.98588801652571e-22	6.16618229131232e-20	HSPB1
ENSG00000106299.8	30.6534729356617	7.47537012561221	1.72815998637134	4.32562389163312	1.52100751910685e-05	0.00221063880064232	WASL
ENSG00000106976.21	92.464694445148	5.37728697729742	1.60553786060593	3.34921219189939	0.000810417038967998	0.0274057365999524	DNM1
ENSG00000107130.10	38.8565250981387	5.73069271351741	1.79868519470259	3.18604541272436	0.00144231955388477	0.0380720915074158	NCS1
ENSG00000107669.17	60.7165363906563	7.52592543656893	1.80327660310171	4.17347256855883	2.99991795335e-05	0.00325276818084664	ATE1
ENSG00000108829.10	57.6848282415464	-4.35855481327423	1.42440558512286	-3.05991134743991	0.00221402516982135	0.0489982982938093	LRRC59
ENSG00000109501.14	21.1466299330948	19.229315852115	2.25910874028332	8.51190361456591	1.71100782714698e-17	4.17424802401465e-15	WFS1
ENSG00000109686.18	127.252832047226	-4.52638095551111	1.4469213658152	-3.12828399832284	0.0017583019616319	0.0430279051953157	SH3D19
ENSG00000109846.9	101.891999669141	5.16715658622516	1.44844464176684	3.56738285829286	0.000360564479881906	0.0166419997437385	CRYAB
ENSG00000110786.18	24.8270298639229	20.8855767983595	2.16833530983607	9.63207890570142	5.85330894625686e-22	1.73843275703829e-19	PTPN5
ENSG00000111331.13	27.2914169095853	19.9182514221809	2.00793767860662	9.91975579441436	3.41590900215917e-23	1.11114639970235e-20	OAS3
ENSG00000111726.13	16.9787228468757	19.7356894794591	2.26050687726682	8.73064783740959	2.53217975737701e-18	6.40641478616383e-16	CMAS
ENSG00000112406.5	13.6702249257226	6.27465422247967	1.89045600182427	3.31912206178017	0.00090300948271389	0.0290964989453707	HECA
ENSG00000112541.16	100.917377736053	-3.94772245812244	1.04075832075906	-3.7931212072782	0.00014876549499471	0.00940941755841539	PDE10A
ENSG00000113240.13	24.7930313495328	21.904003223893	1.91030305365586	11.4662452022856	1.94935364777132e-30	1.66450434599074e-27	CLK4
ENSG00000113494.17	49.0281509628143	5.70655052501671	1.78386240202602	3.19898581781616	0.00137911953006449	0.0375984050159193	PRLR
ENSG00000113522.14	32.8887037712972	6.81239440857633	1.83091290316128	3.72076377680988	0.000198621162080893	0.0111173005836225	RAD50
ENSG00000114374.13	39.826047689753	3.1629767720173	1.00326531370494	3.1526822753762	0.00161777785072184	0.0406288253613267	USP9Y
ENSG00000114554.11	44.9227957772317	5.35615343246337	1.50596614488861	3.55662273726582	0.000375653014317626	0.0171072382720247	PLXNA1
ENSG00000114853.14	29.6347581745736	6.88950636444788	1.75250804694881	3.93122666480351	8.45135448559228e-05	0.00620765618183665	ZBTB47
ENSG00000115234.11	42.5405031600755	7.07630466926444	1.6643934353425	4.25158169877561	2.12266048292196e-05	0.00268516551089628	SNX17
ENSG00000115457.10	64.3080590553638	6.87178834466317	1.58716795281121	4.32959116424432	1.49386419465928e-05	0.00221063880064232	IGFBP2
ENSG00000115839.18	31.5049871410804	6.7724957834145	1.798100972642	3.76647134196445	0.000165571079255183	0.0100983575213585	RAB3GAP1
ENSG00000116497.18	52.1224892089975	-4.2957780011039	1.24439078213583	-3.4521133254706	0.000556214063500395	0.0219624177327815	S100PBP
ENSG00000116852.14	35.974661924149	7.01990909920998	1.45678873998855	4.81875573754446	1.4445627723321e-06	0.000266697521562178	KIF21B
ENSG00000117640.18	39.464828040752	7.39029584684104	1.97872435156003	3.73487890873457	0.000187805530987074	0.0109385656453488	MTFR1L
ENSG00000117682.17	41.5208332234979	-5.74665644582378	1.44000698064346	-3.99071429727091	6.58745968029558e-05	0.00523243454373245	DHDDS
ENSG00000118257.16	45.4094128998728	23.9939899869617	2.054112351798	11.6809530724838	1.59497060480164e-31	1.67162972820842e-28	NRP2
ENSG00000120071.14	69.6882125249321	4.24164018161249	1.19721243791298	3.54293026641675	0.000395707323456061	0.0176560168438746	KANSL1
ENSG00000120158.12	49.3224175325869	-5.56100783279027	1.28903858105314	-4.31407400408988	1.60273256467096e-05	0.00223434003046272	RCL1
ENSG00000120594.17	30.7926589315033	5.13927999658349	1.55824287593618	3.29812513565695	0.000973327470002819	0.0307814812388392	PLXDC2
ENSG00000120727.13	40.1404578410349	6.25314732018284	1.5420258822083	4.05515068996626	5.0101992992343e-05	0.00438777838629096	PAIP2
ENSG00000121753.12	22.4793855663389	20.7639441223302	2.03056109751738	10.2257174865198	1.52097425847609e-24	5.77209731091676e-22	ADGRB2
ENSG00000121864.10	78.777858369617	7.03755889958358	1.82880468281082	3.84817414660546	0.000119001450016452	0.00812898905062384	ZNF639
ENSG00000122729.19	23.654625249396	5.28051760429997	1.51220000748598	3.49194390831857	0.000479518934417341	0.0199731331768589	ACO1
ENSG00000124067.17	36.3495108836143	6.59301465262561	1.56440386954458	4.21439423730453	2.50449479503975e-05	0.00289969558388415	SLC12A4
ENSG00000124222.22	46.1792674265536	5.60792381303864	1.7057591946523	3.28764096985082	0.00101030593466283	0.0312186226917844	STX16
ENSG00000124574.15	23.4486168543391	20.6470419033305	1.86577267885097	11.0662151597407	1.82965967246868e-28	1.0415337685528e-25	ABCC10
ENSG00000124795.17	57.4292243745442	-3.91278241933538	1.13225442421368	-3.45574487116949	0.00054877447756009	0.0217946421872847	DEK
ENSG00000125648.15	40.4989793984929	5.72606718377929	1.59191720890755	3.59696292730498	0.000321954348738984	0.0153455992365683	SLC25A23
ENSG00000127054.21	40.6939278001916	5.71645918590824	1.61480532705986	3.5400299281378	0.000400081659339469	0.0176560168438746	INTS11
ENSG00000127663.15	74.0571033887797	5.04875156132858	1.17204898986274	4.30762843959264	1.65014277631091e-05	0.00225442506099596	KDM4B
ENSG00000128849.10	28.2803920001389	-4.62057503792169	1.51319795539218	-3.05351657491776	0.00226176227040327	0.0493613356841047	CGNL1
ENSG00000129244.9	70.6821151391719	4.04834779088081	1.26629956846707	3.19699057923676	0.00138869461906183	0.0376435434238547	ATP1B2
ENSG00000130175.9	33.5778366558419	5.93248635584397	1.55348583764969	3.81882229761385	0.000134090310050895	0.00889292143648216	PRKCSH
ENSG00000130244.12	81.5110869947814	5.31972150963438	1.31179200624744	4.05530868026265	5.00681391108992e-05	0.00438777838629096	FAM98C
ENSG00000130332.15	31.5034885940849	-4.71320550531261	1.35295405099777	-3.48364048419586	0.000494643446921786	0.0204219321138062	LSM7
ENSG00000130414.12	94.1839369035156	6.15069499132547	1.78824089087789	3.43952261840179	0.000582741088050113	0.0227468821284018	NDUFA10
ENSG00000130517.14	56.1008263564566	5.45067698264334	1.48864385640537	3.66150503976492	0.000250737927870539	0.0127820207856989	PGPEP1
ENSG00000131323.16	41.6416488281675	6.57138569055803	1.86072508270923	3.53162632761958	0.000413012532796906	0.0179699911562781	TRAF3
ENSG00000131626.18	44.1637662030702	-4.6658676806393	1.49480487520962	-3.12138912444006	0.00180000015233648	0.0430319125809025	PPFIA1
ENSG00000132383.12	34.1230229740874	-5.19108437524756	1.661713059837	-3.12393547400823	0.00178449585605954	0.0430319125809025	RPA1
ENSG00000132470.14	58.2020865015387	4.94587604017595	1.29127487610496	3.8302271125222	0.000128025041658881	0.00857391234874327	ITGB4
ENSG00000132570.15	43.2897353876701	4.09996739232943	1.23131667502059	3.32974244197648	0.00086926351001723	0.0284111915642474	PCBD2
ENSG00000133313.15	48.6370321571034	5.95002397984312	1.56622867075097	3.79894972615349	0.000145310561557971	0.0092767892149766	CNDP2
ENSG00000134146.12	21.6227377452757	6.67807645630767	1.87169837485934	3.56792341437468	0.000359821634436089	0.0166419997437385	DPH6
ENSG00000134339.9	29.6726682548845	-6.77896145661744	1.94845665866422	-3.47914408384367	0.000503018055428902	0.0204219321138062	SAA2
ENSG00000134531.10	67.9378261171535	4.29283207653586	1.28610606661493	3.33785228759144	0.000844286194343656	0.0282711715370663	EMP1
ENSG00000135766.9	44.2860760333258	8.91056886779583	1.83579093941906	4.85380370741757	1.21115623652043e-06	0.000236383092904887	EGLN1
ENSG00000136068.15	100.685510528276	3.5092590358569	1.14138050039182	3.07457419734455	0.0021080327891852	0.048160441414462	FLNB
ENSG00000136492.9	99.258860610093	4.16566936448442	1.18744213019078	3.50810305493804	0.000451314185077937	0.0191319115559883	BRIP1
ENSG00000136541.15	17.2620623366891	5.91032307987801	1.91327426037151	3.08911440575716	0.00200754115942964	0.0464864869832673	ERMN
ENSG00000136717.15	47.7772306435862	6.123828204836	1.50778438824045	4.06147473909209	4.87636954061061e-05	0.00438295793840935	BIN1
ENSG00000136819.15	15.0649255472033	5.46718936548282	1.59339427613504	3.43115915964259	0.000601007865385209	0.0231948289742732	C9orf78
ENSG00000137076.21	177.248595746684	3.5786039092907	1.09567198978625	3.26612703678665	0.00109029325324268	0.0326657597057049	TLN1
ENSG00000137692.12	54.154021943156	-5.93001722554578	1.44072648755127	-4.11599097870737	3.85519384391382e-05	0.00381664190547468	DCUN1D5
ENSG00000137845.15	71.3325435687246	-3.88794300640174	1.15960427651474	-3.35281878925731	0.000799930611183527	0.0271857015173864	ADAM10
ENSG00000137959.16	51.6396229840699	4.88062597167732	1.31919822385511	3.69969113316011	0.000215862018024292	0.0115710722814719	IFI44L
ENSG00000138081.21	50.4460181171193	5.97311173021989	1.72677968281669	3.45910470783201	0.000541974166526221	0.0216504417049159	FBXO11
ENSG00000138119.17	25.463291672149	24.8433773807788	1.94757697074534	12.7560439222442	2.88484060633193e-37	1.97063461818534e-33	MYOF
ENSG00000138767.13	37.8338142966952	4.714494454039	1.53788842538554	3.06556338952684	0.00217260317986738	0.0487552887464001	CNOT6L
ENSG00000138802.11	19.6753496941086	20.925776459425	1.91283824648977	10.9396476664065	7.44888221842819e-28	3.91410111031408e-25	SEC24B
ENSG00000139083.11	31.2899440620707	23.201740547393	2.0440121897231	11.3510773879172	7.32544436025877e-30	5.00401104249277e-27	ETV6
ENSG00000139287.13	69.8408748345586	-3.04433499554667	0.868151147269874	-3.50668775261125	0.000453721222671659	0.0191319115559883	TPH2
ENSG00000139289.13	31.9408315459238	6.06780798451693	1.44220085914725	4.20732517667804	2.58411172966124e-05	0.00294201120421932	PHLDA1
ENSG00000139613.12	53.6109272907332	5.31760663187096	1.45951094463824	3.64341675641837	0.000269042689897741	0.0132758310436141	SMARCC2
ENSG00000139842.15	32.2956827072352	4.76798797927045	1.55901968028375	3.05832443269905	0.00222578459882664	0.0489982982938093	CUL4A
ENSG00000140006.11	22.0983284055446	-5.50505794023037	1.47595920823109	-3.72981713148298	0.000191618791176019	0.0109385656453488	WDR89
ENSG00000140105.18	31.7336808483599	6.34709766164187	1.82489669979832	3.47805860043657	0.000505059497073549	0.0204219321138062	WARS1
ENSG00000140538.16	97.9723365673008	4.01728736303253	1.20976354112531	3.32072113802972	0.000897851985643995	0.0290674261323892	NTRK3
ENSG00000140795.13	130.79651035797	-2.66821075367251	0.87054866614226	-3.06497598290098	0.00217687477336527	0.0487552887464001	MYLK3
ENSG00000140937.14	44.1374301312657	5.82970905264988	1.74940176698214	3.33240148871382	0.0008609994634176	0.0283938355914449	CDH11
ENSG00000141298.19	61.2515451138921	5.51111982675635	1.35046242216836	4.08091312745115	4.48591202435658e-05	0.00414098176194322	SSH2
ENSG00000141562.18	43.2646208934994	5.89625637674872	1.42298498319316	4.14358299376962	3.41921248768396e-05	0.00349968145973539	NARF
ENSG00000141753.7	30.0996030013109	7.19419225740731	1.78835101796151	4.02280770673744	5.75084476071234e-05	0.00473301452535253	IGFBP4
ENSG00000142327.13	24.6111604183986	5.67742119734481	1.81060841174579	3.13564278201417	0.00171477932767403	0.0422018262448707	RNPEPL1
ENSG00000142669.15	33.2733952020355	7.0118195001687	1.77702434265701	3.94582073630157	7.95270979063971e-05	0.00610392815504043	SH3BGRL3
ENSG00000143126.8	91.3759082511515	4.84091819133755	1.56038756372805	3.10238193630031	0.00191970104766127	0.0450634977889145	CELSR2
ENSG00000143190.23	58.1148569072015	5.93788973889611	1.58723966711769	3.7410164714941	0.000183277507451332	0.0108866839426091	POU2F1
ENSG00000143418.20	38.9695071966576	6.95277581162175	1.66309691333377	4.18061975575707	2.90715654640731e-05	0.00320303005943683	CERS2
ENSG00000144283.22	41.2015632757696	6.89520977423345	1.57318659045351	4.38295737840337	1.17079024933768e-05	0.0017772595984946	PKP4
ENSG00000144560.15	29.6827145924187	6.05615811498651	1.66319190590397	3.64128642851644	0.000271279117107329	0.0132758310436141	VGLL4
ENSG00000144580.14	33.7774178916447	5.50018963924601	1.77384457948413	3.10071677240493	0.00193052849442888	0.0451624662515194	CNOT9
ENSG00000145495.16	98.4157169624514	-4.62786831574144	1.11294156430366	-4.15823118138012	3.20721360597313e-05	0.00337053479113884	MARCHF6
ENSG00000146143.19	23.7142113012465	-4.14718829325003	1.3077344776364	-3.17127701698718	0.00151770336706105	0.0392659689891006	PRIM2
ENSG00000147649.10	83.723388759604	7.46861271580326	1.57995767379975	4.72709670623104	2.27752811954609e-06	0.000409415646963666	MTDH
ENSG00000147854.17	33.2301698036873	6.31129158143902	1.96680269416174	3.20890936349307	0.00133239486683358	0.0369983306314642	UHRF2
ENSG00000148248.14	20.4901930732072	5.02485215555501	1.48665299923548	3.37997646938395	0.00072492035834027	0.0257913071240749	SURF4
ENSG00000148337.21	31.9580012935283	-4.9579263015279	1.5590211462814	-3.18015333746666	0.00147197140606459	0.038600996186562	CIZ1
ENSG00000148411.8	72.4190116589111	3.73994264157995	1.18968763066022	3.14363413151102	0.00166863923234642	0.0416002722487533	NACC2
ENSG00000149182.15	40.5838038074057	6.18715948368205	1.77659548036736	3.48259328139384	0.000496582181414208	0.0204219321138062	ARFGAP2
ENSG00000149633.12	36.7301933972158	5.89108021453763	1.84183554008314	3.19848329904185	0.0013815253489966	0.0375984050159193	KIAA1755
ENSG00000150907.10	44.3278217018711	7.49683660771013	1.92319290776405	3.89811993245449	9.69424042027224e-05	0.00689805794904996	FOXO1
ENSG00000151461.20	24.2729500800684	-4.9454719413828	1.56677716786107	-3.15646158421766	0.00159695921840577	0.0404030682256661	UPF2
ENSG00000152291.14	46.568848462788	5.23250861274675	1.57377777615052	3.32480779182531	0.000884795100903951	0.0287811206394042	TGOLN2
ENSG00000152954.12	289.026897767873	21.56399589226	2.16009768325714	9.98287996853197	1.81131605051137e-23	6.51215786370694e-21	NRSN1
ENSG00000153066.12	26.9558206385977	6.29572164594868	2.02927308675394	3.10245165475457	0.00191924893382822	0.0450634977889145	TXNDC11
ENSG00000155366.17	23.8840347253342	5.72648352908803	1.79326915383256	3.19332071086454	0.0014064664574532	0.0376704673463705	RHOC
ENSG00000156304.15	15.8320671722994	20.5754848049668	2.17963128347006	9.43989240795345	3.73162375199798e-21	1.06211341041243e-18	SCAF4
ENSG00000156642.17	24.4859565274242	5.7549931872392	1.81108339157531	3.17765223512619	0.00148472721037629	0.0386793520370512	NPTN
ENSG00000156671.15	34.9907018806599	5.88334958787223	1.54413746439274	3.81012035750713	0.000138899155028869	0.00912327046155968	SAMD8
ENSG00000156873.16	38.78401298239	7.9541954632705	1.77223897704474	4.48821833076617	7.18213029083758e-06	0.00119661297601735	PHKG2
ENSG00000157193.18	42.0282051471487	5.78540559841973	1.81599482761319	3.18580510827976	0.00144351803548832	0.0380720915074158	LRP8
ENSG00000158270.12	40.0157312244362	6.21728921569282	1.71332180852034	3.6287924339574	0.000284750068566548	0.0137952320452347	COLEC12
ENSG00000159363.19	31.6288873100878	20.2919360916284	1.9091115580954	10.6289944165821	2.18455176771318e-26	1.06590522323205e-23	ATP13A2
ENSG00000160226.16	20.0185651217543	5.7226943437804	1.8728108530927	3.0556712837979	0.00224557299314833	0.0491650933211417	CFAP410
ENSG00000161671.17	144.732395898614	5.6041256986488	1.35388522309283	4.13929157587426	3.48379943290889e-05	0.00349968145973539	EMC10
ENSG00000161791.14	37.58696224243	4.68150258651586	1.27312095225298	3.67718603501987	0.000235821058089109	0.0124875476574163	FMNL3
ENSG00000161996.19	57.5737785855487	6.21617344097376	1.47207293794734	4.22273467620538	2.41355882817126e-05	0.00284258971642032	WDR90
ENSG00000162241.12	57.4552112087319	-4.22133427903383	1.25865683336577	-3.35384051246563	0.000796982852480094	0.0271857015173864	SLC25A45
ENSG00000162458.13	19.1390072555395	5.65981640320864	1.73026058539366	3.27107746138768	0.00107138559885689	0.0322406829330019	FBLIM1
ENSG00000162706.13	37.7887456855227	23.3245924399122	1.9978435601332	11.6748843129425	1.71298610707934e-31	1.67162972820842e-28	CADM3
ENSG00000163319.11	40.4126988964329	-5.55514135480706	1.68798905687238	-3.29098185334211	0.000998383534442015	0.031141360382527	MRPS18C
ENSG00000163378.14	20.1226631322542	20.6266222050274	2.19023101695916	9.41755552054262	4.6171161908602e-21	1.26158082799064e-18	EOGT
ENSG00000163531.15	120.724312059168	4.64439932365381	1.24530656903494	3.72952286540416	0.000191842697823426	0.0109385656453488	NFASC
ENSG00000163682.17	76.9845277721305	22.66618110903	1.98924228146392	11.3943793173094	4.45996951517746e-30	3.3851168620197e-27	RPL9
ENSG00000163872.16	32.5784490986699	5.56341678536938	1.44116929174414	3.8603492436592	0.000113225079580642	0.0078125304910643	YEATS2
ENSG00000163902.12	45.3346304291914	5.02884964815421	1.49949682639057	3.35369142478222	0.00079741235407801	0.0271857015173864	RPN1
ENSG00000164050.13	60.8967665566847	3.08271426946889	0.981999056984565	3.13922324827379	0.00169396339432358	0.0420780507149977	PLXNB1
ENSG00000164054.15	18.3621069622578	6.09012967118426	1.80952497696852	3.36559580481004	0.000763785382806527	0.0264843550758954	SHISA5
ENSG00000164329.13	19.9613633319001	6.52624315511391	1.94645773207441	3.35288203158599	0.000799747858309447	0.0271857015173864	TENT2
ENSG00000164877.19	23.586786611063	6.64453290690106	1.94189027393643	3.42168298388551	0.000622348313937093	0.0237228730646095	MICALL2
ENSG00000164904.18	89.0049940086301	3.75723828715673	1.01476494621652	3.70257003965826	0.000213426413387192	0.0115707605543485	ALDH7A1
ENSG00000164916.11	61.6937286778269	5.11101109302398	1.51760039435682	3.36782404118318	0.000757639338823442	0.0264052771607293	FOXK1
ENSG00000164970.15	31.6461878764958	6.23004727384956	2.01384406011131	3.09360957844233	0.00197737515130561	0.045943706321662	FAM219A
ENSG00000165029.16	60.0710355281372	5.82049054928225	1.76722726083661	3.29357218410428	0.000989229375840033	0.0311402113657293	ABCA1
ENSG00000165637.13	44.8358669867551	5.51784543082763	1.69875408601441	3.24817198454752	0.0011614904228756	0.0337710901662465	VDAC2
ENSG00000165698.16	15.2730736554767	5.78615250949433	1.86442964206576	3.10344374437394	0.00191282596635982	0.0450634977889145	SPACA9
ENSG00000165732.13	20.8635158919436	6.58384506961663	1.93408976668133	3.40410521943546	0.000663811777639145	0.0243790228658764	DDX21
ENSG00000166200.15	51.3220449590538	6.66657922691925	1.57591531124581	4.23029028231797	2.33389941793207e-05	0.00280777654143043	COPS2
ENSG00000166225.8	33.0494409497372	-5.23775760142157	1.57231099016562	-3.33124784739299	0.000864575875131099	0.0283938355914449	FRS2
ENSG00000166313.19	27.860597575111	6.64207944982489	1.80840777216744	3.67288813510469	0.000239824487213418	0.01250565703935	APBB1
ENSG00000167037.18	26.4353619508813	6.1945645937538	1.54736458817334	4.00329995987983	6.24650204398843e-05	0.00503305275107048	SGSM1
ENSG00000167112.10	75.2035448303751	5.21201435999549	1.49861083038016	3.47789716605299	0.000505363761645891	0.0204219321138062	TRUB2
ENSG00000167193.8	32.8585549603905	4.37865565309739	1.42861133519298	3.06497333825642	0.00217689402249334	0.0487552887464001	CRK
ENSG00000167283.8	33.384821383	-5.04388528970674	1.44015304928131	-3.50232587586702	0.000461215137049712	0.0193285926453165	ATP5MG
ENSG00000167306.20	58.74626436329	-4.69241791449505	1.48420062256925	-3.16157926572768	0.00156916104790916	0.0401458393942603	MYO5B
ENSG00000167325.15	56.0859800558263	5.81993993217848	1.76809494294687	3.29164446479238	0.000996034448146214	0.031141360382527	RRM1
ENSG00000167566.17	27.3986736651195	5.18279567728528	1.59564021044427	3.24809793796951	0.00116179273738368	0.0337710901662465	NCKAP5L
ENSG00000167615.16	47.8099082875441	5.62354733418669	1.70213611278911	3.30381765120533	0.000953778483015305	0.0303035386859421	LENG8
ENSG00000167671.12	21.3112759623779	6.86485137327329	1.74295416313104	3.93862989543069	8.19482249432898e-05	0.00620744137756851	UBXN6
ENSG00000167703.15	34.4667196551699	4.74404625401221	1.31935780631602	3.59572379175805	0.000323490892997487	0.0153455992365683	SLC43A2
ENSG00000167721.11	17.6400561811221	19.1846377891876	2.27140115381855	8.44616890192888	3.01018095578055e-17	6.85418203631232e-15	TSR1
ENSG00000167775.11	27.3603447356971	5.41059685708793	1.73626078421252	3.11623513373418	0.00183176150882824	0.0435984768878248	CD320
ENSG00000168216.13	37.009008822467	6.21016681729519	1.49940514522409	4.14175370617863	3.44660343128661e-05	0.00349968145973539	LMBRD1
ENSG00000168255.20	19.9207232678715	6.5017438680119	2.08314579602927	3.12111801315348	0.00180165817568996	0.0430319125809025	POLR2J3
ENSG00000168610.15	39.6364788050689	5.76887200134893	1.4923654796693	3.86558928086925	0.000110821299111147	0.00772469687988008	STAT3
ENSG00000168807.16	130.895109152556	4.72790864638338	1.44381553993928	3.27459326735202	0.0010581420300866	0.0319830451660245	SNTB2
ENSG00000169604.19	27.091046200195	7.04976564469685	1.76125914817767	4.00268504041048	6.26276509795038e-05	0.00503305275107048	ANTXR1
ENSG00000170677.6	14.6158282345041	7.09407019183954	2.21020786876457	3.2096846147801	0.00132880683966539	0.0369983306314642	SOCS6
ENSG00000171320.15	38.5774642300652	-4.94096692836422	1.07689272180966	-4.58817004544446	4.47148353520684e-06	0.000783197539205075	ESCO2
ENSG00000171401.15	29.738814415016	24.9754741279619	2.07220342752206	12.0526169372413	1.87888418117357e-33	3.20866446039916e-30	KRT13
ENSG00000171552.13	52.2376102903281	4.46338749133375	1.22602943414859	3.64052229662278	0.000272085543274188	0.0132758310436141	BCL2L1
ENSG00000171606.18	17.672828896762	21.7441773972739	2.07800926081349	10.463946339085	1.26475775082579e-25	5.39972512243188e-23	ZNF274
ENSG00000172809.13	37.7180226087663	5.71921618519759	1.66008901436919	3.44512621654255	0.000570792796038212	0.0224085378720519	RPL38
ENSG00000173175.15	42.5833317172247	21.9969520804448	1.79991587071992	12.2211001293336	2.39817190395277e-34	5.46063742530047e-31	ADCY5
ENSG00000173193.15	23.1122031890594	5.95902798304533	1.74216162280058	3.42047942341079	0.000625108644653741	0.0237228730646095	PARP14
ENSG00000173517.10	167.886108849606	3.07572767081759	0.952857195854913	3.22789992477101	0.0012470259215801	0.0354934752929736	PEAK1
ENSG00000173575.22	82.0087481866634	-3.91468039112464	1.27415996308575	-3.0723617948598	0.00212372150803726	0.0483571387380084	CHD2
ENSG00000174574.16	28.3132811703721	6.18899790811793	1.50518131567017	4.11179559810197	3.92593806558814e-05	0.00383115470371894	AKIRIN1
ENSG00000174579.4	18.4646489148229	21.0787744459822	2.12019943829738	9.94188285556262	2.73605942924461e-23	9.34501098058495e-21	MSL2
ENSG00000174697.5	21.0045332685013	6.3731478606072	1.87152952211205	3.40531516351129	0.000660877348395898	0.0243790228658764	LEP
ENSG00000174705.13	22.8330830835887	17.0148162783271	2.24656300736104	7.57370980585751	3.62714164072686e-14	7.99258211219522e-12	SH3PXD2B
ENSG00000175575.13	56.7316079030804	4.01929246916527	1.24070441028027	3.23952460865141	0.00119729134390718	0.0346554964840252	PAAF1
ENSG00000175899.15	41.373603848366	7.00970419701167	1.59721811759002	4.38869564514353	1.14032522634566e-05	0.0017772595984946	A2M
ENSG00000177731.16	18.3906936542538	7.11154169519878	1.73628273942995	4.0958431099382	4.20634734447859e-05	0.00396068214720862	FLII
ENSG00000178502.6	23.7447583047364	5.42847742481446	1.4905625879234	3.64189834683644	0.000270634945366926	0.0132758310436141	KLHL11
ENSG00000178719.17	40.5611082564327	5.73348243999192	1.4235544470123	4.0275821216569	5.63533870730546e-05	0.00469451203775653	GRINA
ENSG00000178950.17	50.2815610402138	6.97248544919654	1.75820641645402	3.96568081195993	7.31867476450559e-05	0.00574642153061353	GAK
ENSG00000179094.16	55.0375260114516	8.04787786642734	1.47692238349769	5.4490865304432	5.06291781104804e-08	1.04802398688694e-05	PER1
ENSG00000179335.18	105.122852722703	3.78355217936668	1.23244389069609	3.06995897170598	0.00214088178553273	0.0485859251726713	CLK3
ENSG00000179604.10	34.3300584463311	7.19683988186801	1.84760314932774	3.89523036074419	9.81054457020929e-05	0.00690884844939172	CDC42EP4
ENSG00000179832.17	41.8787202355196	6.94477087553562	1.86864769141534	3.71646881723089	0.000202026561880372	0.011129382614555	MROH1
ENSG00000179981.11	45.3587170511908	-5.20701680790723	1.62171888424254	-3.21080111880136	0.00132365508601297	0.0369983306314642	TSHZ1
ENSG00000180152.3	49.455953385778	6.8958516961686	1.70304340475043	4.04913443599468	5.14074097024323e-05	0.00438955019596643	XIAPP3
ENSG00000180263.14	51.4097125661872	6.76687791335588	1.80596707070696	3.74695531447698	0.000178993957030532	0.0107255063199611	FGD6
ENSG00000180370.10	65.7367842380064	4.98080462420317	1.46468242672217	3.40060379870179	0.000672372033125403	0.0245613548571103	PAK2
ENSG00000180758.12	70.7808548252936	5.80227188829243	1.69094743693334	3.43137330088467	0.000600533581629918	0.0231948289742732	GPR157
ENSG00000182117.6	24.9762080765784	20.9416044149885	1.99872492037971	10.4774820193917	1.09623569775784e-25	4.99225736758922e-23	NOP10
ENSG00000182463.16	31.3023581964873	5.90897593163971	1.73050747132109	3.41459140140478	0.000638777573976723	0.0239871639126416	TSHZ2
ENSG00000182872.16	31.4545941975195	5.70105224988464	1.81810308122024	3.13571453058554	0.00171435989981017	0.0422018262448707	RBM10
ENSG00000183032.12	26.7647777424947	5.23666452256349	1.55328545155486	3.37134717725033	0.000748015269194706	0.0263037285698238	SLC25A21
ENSG00000183718.5	21.0458790858348	6.40045743720438	1.89626622299843	3.3752947553344	0.000737366697793229	0.0260981964384743	TRIM52
ENSG00000183760.11	52.9243078562716	7.83609936222459	2.07734232568501	3.77217527671593	0.000161830505650911	0.00995913679370609	ACP7
ENSG00000183943.6	20.0563023856695	5.97925192424508	1.83222769718191	3.26337819990472	0.00110092495221785	0.0328402547973805	PRKX
ENSG00000184117.12	20.8385136532058	5.94815573809823	1.80990042661181	3.28645468592621	0.001014570961437	0.0312186226917844	NIPSNAP1
ENSG00000184216.14	26.1637811264371	21.5106397818117	2.31631633742774	9.28657257829436	1.59336590056783e-20	4.18626248722263e-18	IRAK1
ENSG00000184381.20	28.6264805328677	5.90077077275496	1.8142402619921	3.25247482176131	0.00114404731137139	0.0337495696593497	PLA2G6
ENSG00000185842.15	20.3356488103189	-6.8513053151109	1.6061789517665	-4.2655927644773	1.99372152619181e-05	0.00256964372555024	DNAH14
ENSG00000186654.21	17.2729115780427	7.89909583018352	1.76268518945834	4.48128564160164	7.41947298802838e-06	0.00120672428526719	PRR5
ENSG00000186868.16	51.8376464690883	5.04245980792731	1.19027070230582	4.23639748349594	2.27134550514888e-05	0.00280777654143043	MAPT
ENSG00000187079.19	46.1738544591561	7.71379685766622	1.59850589194594	4.82562929328703	1.39561889738554e-06	0.000264818685778906	TEAD1
ENSG00000187446.12	34.7492110602706	6.2295538885	1.84004657091735	3.38554142430987	0.000710379867339347	0.0257913071240749	CHP1
ENSG00000188033.10	26.4914974067226	6.11936543038891	1.90208594245453	3.21718661276274	0.00129454367170369	0.0366930614996179	ZNF490
ENSG00000188536.13	645.280309117938	5.02460767369597	1.44535622854953	3.47638012999629	0.000508231365736651	0.0204219321138062	HBA2
ENSG00000188938.17	34.3825074381864	4.03962149326492	1.29219978412743	3.12615861949915	0.00177105996867412	0.0430319125809025	FAM120AOS
ENSG00000189339.12	36.6752419991865	4.00178369270988	1.29855575415084	3.08171880946824	0.00205809152858018	0.0471772591668833	SLC35E2B
ENSG00000196187.12	44.7406490637059	5.09240521889013	1.37202174619153	3.71160678249138	0.000205947751804072	0.0112546327405889	TMEM63A
ENSG00000196220.16	72.4182744776944	4.02806632280461	1.23670804090347	3.25708751748872	0.00112561722159379	0.0334308314813356	SRGAP3
ENSG00000196459.14	40.6330400273096	6.06799520609986	1.90085888918027	3.19223864571906	0.0014117463974046	0.0376704673463705	TRAPPC2
ENSG00000196586.16	31.8067423700112	5.19140332410603	1.47308628933629	3.52416783842652	0.000424815068696717	0.0183665299637169	MYO6
ENSG00000196642.19	45.093822418659	5.71762039724308	1.32920254921282	4.30154185351898	1.69613727861476e-05	0.00227182622553282	RABL6
ENSG00000196914.9	218.942248803414	-3.04315643740516	0.925740690837065	-3.28726658288457	0.0010116501661576	0.0312186226917844	ARHGEF12
ENSG00000196923.14	36.8168401259615	7.04670472109368	1.98600195080531	3.548186203058	0.000387893894819324	0.0174322578652026	PDLIM7
ENSG00000197122.12	39.6574833885899	21.7787300482072	1.75056348459283	12.4409827120739	1.56565726307212e-35	5.34750238202283e-32	SRC
ENSG00000197312.12	87.3754995956629	7.05096172578475	1.79119458682212	3.93645770127876	8.26931877263556e-05	0.00620744137756851	DDI2
ENSG00000198467.16	43.9479657552274	-3.69829284282032	1.15607480795253	-3.19900824529702	0.00137901224816406	0.0375984050159193	TPM2
ENSG00000198517.10	33.4863339178018	8.8444100530393	2.0476684777501	4.31925878097083	1.56554121121873e-05	0.00222796083621566	MAFK
ENSG00000198695.2	818.155049254861	2.93036072418067	0.906238711985754	3.23354176490613	0.00122265457475673	0.0350793271271841	MT-ND6
ENSG00000198791.12	42.4675674788119	7.06994832007552	1.86763822848436	3.78550203794714	0.000153398576989407	0.00961344660013432	CNOT7
ENSG00000198876.13	38.9290741072689	7.28099528962655	1.79152585349911	4.0641307382786	4.82117982918423e-05	0.00438295793840935	DCAF12
ENSG00000213079.10	27.4664749008934	4.88574396512904	1.59783803347132	3.05772166063335	0.00223026626737803	0.0489982982938093	SCAF8
ENSG00000213782.7	24.7313826913827	6.4384519533853	1.79615921866799	3.58456638279538	0.000337638683708304	0.0159062748166305	DDX47
ENSG00000214756.8	28.2556033869497	6.32753246300882	1.61804266703545	3.91060915260166	9.2063643943656e-05	0.00661986054504331	CSKMT
ENSG00000214941.8	22.8804056994397	6.23818000886343	1.94305560114644	3.21050000071165	0.00132504268192011	0.0369983306314642	ZSWIM7
ENSG00000215190.9	32.5968665191586	-5.3896040320564	1.37016786212048	-3.93353557695875	8.37054428760224e-05	0.00620765618183665	LINC00680
ENSG00000216519.2	40.5648509016496	5.07011077184976	1.58485420678853	3.199102321294	0.00137856231929067	0.0375984050159193	AL023284.1
ENSG00000228253.1	89.1564843780471	4.54580403529947	1.37302678615076	3.31079049669782	0.000930328322709455	0.0296966017403191	MT-ATP8
ENSG00000230391.1	82.9699510822606	3.57840522719812	1.07929745357305	3.31549492250879	0.000914810029315612	0.0293383441796007	RPSAP23
ENSG00000234487.11	105.519610854644	-6.87996755616767	1.68033556962528	-4.09440095212763	4.23261303976328e-05	0.00396068214720862	HLA-F
ENSG00000235893.5	24.5925559240506	6.77185555758863	1.98582779832972	3.41009203481008	0.000649409608136095	0.0242410766840309	BX284632.1
ENSG00000237550.5	61.8671164126093	-5.73414082682753	1.45997000032236	-3.92757441972193	8.58068741095785e-05	0.00623560379832479	AC243919.1
ENSG00000240583.13	27.7191944250121	6.90767634364843	1.85420348911846	3.72541438099254	0.000194994631186632	0.0110083332697181	AQP1
ENSG00000249715.12	28.8363875882919	5.99202250033088	1.75057051020987	3.42289697294885	0.000619575557525765	0.0237228730646095	FER1L5
ENSG00000253352.9	37.3316039607241	3.58019864767773	1.16994364698505	3.06014623602078	0.00221228943328282	0.0489982982938093	TUG1
ENSG00000258991.1	42.6242791413972	-4.89578097858404	1.52560333082556	-3.20907858527993	0.00133161091077079	0.0369983306314642	DUX4L19
ENSG00000261115.6	25.8126050673622	6.82086858304164	1.80607416208461	3.77662707669149	0.000158966471290166	0.00987181786711934	TMEM178B
ENSG00000264522.6	79.2842546918696	4.68101198606788	1.40398476923401	3.33409028975561	0.000855788733823557	0.0283781205861588	OTUD7B
ENSG00000264538.6	36.4087667391669	3.97516346953737	1.16421585813152	3.41445569717389	0.000639095861821223	0.0239871639126416	SUZ12P1
ENSG00000267023.5	37.3053542343614	18.2041729820883	2.14844166218703	8.47319864555089	2.38744942165484e-17	5.62367827562904e-15	LRRC37A16P
ENSG00000268350.7	18.7780460773024	-6.20596530459632	1.90873937534728	-3.25134242251758	0.00114861427331367	0.0337495696593497	FAM156A
ENSG00000272398.6	30.9313111210482	5.96428395248378	1.90237300187052	3.13518113777864	0.00171748026585772	0.0422018262448707	CD24
ENSG00000274958.4	28.0059516270782	4.87469076203451	1.54334956384491	3.15851371343918	0.0015857584848438	0.0402688334943049	ITPK1
ENSG00000277363.5	39.8720224420158	4.09139968349193	1.29864691833933	3.1505096771984	0.00162985857143682	0.0407822853534245	SRCIN1
ENSG00000277956.4	41.582953484407	3.59798684914277	1.15540775229431	3.1140407721847	0.00184543986275641	0.0437715267447537	MAPT
ENSG00000278129.2	31.2899593016237	5.2583709699879	1.44046683455894	3.65046306088538	0.000261767955423672	0.0132454585444378	ZNF8
ENSG00000280951.3	20.4901930732072	5.02485215555501	1.48665299923548	3.37997646938395	0.00072492035834027	0.0257913071240749	SURF4
ENSG00000282339.1	27.9610067893823	6.48564864095452	1.77000919468461	3.66418923722605	0.000248123291951447	0.0127438361452657	AC010507.2
ENSG00000284571.2	18.3761827985176	7.11767491932147	1.73589028674379	4.10030229080487	4.12610812982139e-05	0.00396068214720862	FLII
ENSG00000288642.1	473.99180142985	4.4919052928465	1.23980499160859	3.62307405055568	0.00029112243362699	0.0140046291838448	CDR1

## Sheet: DEG_Control vs PWS T2
Control vs PWS T2
	baseMean	log2FoldChange	lfcSE	stat	pvalue	padj	GeneSymbol
ENSG00000062725.10	51.6913948984018	-4.07910351242619	0.909623981290468	-4.48438431299847	7.31247654768011e-06	0.0266247271101033	APPBP2
ENSG00000063046.18	125.034887718867	2.58321798662719	0.601276135491365	4.29622570088563	1.73730702534751e-05	0.0316276743964514	EIF4B

## Sheet: GO_Enrichment pathway analysis
GO_Enrichment_Biological rocess								GO_Enrichment_CellularComponent								GO_Enrichment_MolecularFunction
pv	pv_fdr	term	gonames	ont	genes	SampleC		pv	pv_fdr	term	gonames	ont	genes	SampleC		pv	pv_fdr	term	gonames	ont	genes	SampleC
1.43488e-05	0.00282384	122	negative regulation of transcription by RNA polymerase II	biological process	CREBBP MEF2A MNT NR4A3 BHLHE41 MXD4 FOXP2 SKIL BIN1 TAL1 YEATS2 COPS2 STAT3 ZNF354B PER1 EHMT1 HSBP1 OTUD7B ZNF8	19		7.35669e-16	7.23898e-13	5829	cytosol	cellular component	CREBBP MARK4 ANGEL1 SAMD4A MAT2B DCUN1D1 CYFIP2 DHX8 MEF2A SPTB WDR62 BAZ2A PPP2R5C WDFY1 SEC14L2 GGA1 VTI1B LPIN2 ANKRD12 ARHGEF7 HERC1 GYS1 PTPRS HSPB1 WASL PRUNE2 CRYAB PITPNM1 PLXNA1 SNX17 RAB3GAP1 NSL1 PANK3 MAPK8IP1 STAU1 KLC1 INTS11 STRIP2 LRRC41 CNDP2 EGLN1 BIN1 C9orf78 HAUS2 FBXO11 PHLDA1 GLTP WARS1 MAP1LC3B KLHL3 BAG3 PPEF2 PCNT RPL9 RPN1 APEH COPS2 KCTD5 STAT3 RPL38 HSPA6 CLTB WSB2 GAK…	85		1.13614e-36	2.23591e-33	5515	protein binding	molecular function	POLDIP2 CREBBP MAP3K9 MARK4 SAMD4A RANBP3 MAT2B DCUN1D1 ERCC8 CYFIP2 DHX8 MEF2A SPTB MNT NCBP3 WDR62 BAZ2A PPP2R5C MLLT10 FCN1 WDFY1 GNAO1 GGA1 ZMAT5 VTI1B SYP ARHGEF7 PLLP GYS1 PTPRS HSPB1 WASL SERPINE1 PRUNE2 NCS1 SPOCK2 CRYAB EHD1 PITPNM1 KRR1 ZNF451 CLK4 RAD1 PRLR RAD50 ZBTB47 SNX17 RAB3GAP1 MTFR1L NSL1 PCDH17 NR4A3 DCAF4 MAPK8IP1 ADGRB2 ZNF639 SV2C SMU1 BHLHE41 MXD4 STAU1 CCDC93 KLC1 INTS11 …	177
2.26305e-05	0.00342946	7021	tubulin complex assembly	biological process	CRYAB TBCE TBCE	3		2.50775e-14	1.64508e-11	5634	nucleus	cellular component	POLDIP2 CREBBP ANGEL1 RANBP3 MAT2B DCUN1D1 ERCC8 CYFIP2 DHX8 MEF2A NCBP3 WDR62 BAZ2A PPP2R5C MLLT10 WDFY1 SEC14L2 LPIN2 HSPB1 WASL CRYAB CMAS ZNF451 CLK4 RAD1 RAD50 ZBTB47 NR4A3 PANK3 MAPK8IP1 ZNF639 SMU1 BHLHE41 INTS11 FOXP2 SAFB2 LRRC41 EGLN1 PWP1 SKIL BIN1 C9orf78 FBXO11 PHLDA1 WARS1 SS18 POGK PKP4 NCAPG2 NSD3 UHRF2 BAG3 PPEF2 PAXIP1 TAL1 RPL9 YEATS2 COPS2 KCTD5 STAT3 ZBTB43 HSPA6 ZNF354B PER1…	83		5.14673e-06	0.00144697	42802	identical protein binding	molecular function	DHX8 SYP HSPB1 CRYAB EHD1 RAD50 FOXP2 SAFB2 LRRC41 BIN1 GLTP SCHIP1 APEH KCTD5 STAT3 PEAK1 A2M PYCR1 IRAK1 PLA2G6 SIAH1 DDI2 NUDT16 SNX2 HSBP1 AQP1	26
3.65468e-05	0.00513744	35556	intracellular signal transduction	biological process	MARK4 ARHGEF7 HSPB1 NR4A3 PRKCSH SS18 MAP4K2 ADCY5 WSB2 IRAK1 SRC	11		2.05872e-10	1.01289e-07	5654	nucleoplasm	cellular component	CREBBP RANBP3 DCUN1D1 ERCC8 DHX8 MEF2A MNT PPP2R5C MLLT10 SEC14L2 GGA1 ZMAT5 ANKRD12 PRUNE2 CRYAB KRR1 CMAS RAD1 RAD50 PLXNA1 NR4A3 DCAF4 ZNF639 SMU1 MXD4 INTS11 SAFB2 CNDP2 SKIL C9orf78 FBXO11 PHLDA1 NARF POGK NCAPG2 NSD3 UHRF2 BAG3 TGOLN2 PAXIP1 TAL1 COPS2 NAV2 STAT3 PER1 EHMT1 NOP10 IRAK1 TEAD1 CERKL TRAPPC2 PDLIM7 SRC DDI2 INKA2 NUDT16 PRR13 SCAF8 HSBP1	59		7.9722e-06	0.00196116	46872	metal ion binding	molecular function	BAZ2A MLLT10 FCN1 GNAO1 PRUNE2 CRYAB ZNF451 PRLR RAD50 ACAP2 ZBTB47 SLC8A2 ZNF639 ATP13A4 FOXP2 CNDP2 ITGA7 LMTK3 NSD3 UHRF2 COLEC12 TENT2 ZBTB43 ANTXR1 ADCY5 ZNF354B FGD6 SP140L EXD3 ZNF490 PDLIM7 CNOT7 ZNF688 RNF115	34
4.29925e-05	0.00528808	14889	muscle atrophy	biological process	TBCE TBCE	2		7.74034e-10	3.0466e-07	5737	cytoplasm	cellular component	CREBBP MARK4 RANBP3 DCUN1D1 CYFIP2 NCBP3 SEC14L2 ARHGEF7 HERC1 GYS1 HSPB1 WASL PRUNE2 NCS1 CRYAB EHD1 PITPNM1 KRR1 MAPK8IP1 SMU1 STAU1 KLC1 INTS11 STRIP2 SAFB2 LRRC41 EGLN1 BIN1 FBXO11 WARS1 CELSR2 PKP4 BAG3 SCHIP1 WDR90 RPL9 COPS2 KCTD5 MAP4K2 STAT3 RPL38 HSPA6 PEAK1 CTDNEP1 GAK PER1 CDC42EP4 MROH1 FGD6 TRAPPC5 IRAK1 DLK1 CHP1 TRAPPC2 SIAH1 RABL6 SRC NUDT16 CNOT7 DCAF12 SNX2 SCAF8 AQP1 OTUD7B RN…	68		5.75648e-05	0.00629375	19901	protein kinase binding	molecular function	MEF2A ARHGEF7 GYS1 MAG HSPB1 PRLR NR4A3 WARS1 STAT3 UNC5C IRAK1 INKA2	12
0.000117885	0.00966658	48172	regulation of short-term neuronal synaptic plasticity	biological process	SYP RAB3GAP1 SLC8A2	3		6.16307e-08	2.02149e-05	16020	membrane	cellular component	CYFIP2 CTSA GGA1 PLLP HERC1 GYS1 EHD1 PITPNM1 KRR1 CMAS RAD50 ACAP2 SNX17 ADGRB2 STAU1 ABCC10 KLC1 LRRC41 TSPAN31 BIN1 CELSR2 CERS2 NCAPG2 BAG3 MGAT5 NRSN1 LRP8 COLEC12 ATP13A2 PCNT EMC10 RPL9 RPN1 TMEM154 TMED10 ADCY5 CTXN1 GRINA GAK FMNL1 DLK1 SPTAN1 MARCHF5 CNOT7 SNX2 HLA-F TMEM178B	47		7.31072e-05	0.00696543	5524	ATP binding	molecular function	MAP3K9 MARK4 DHX8 EHD1 CLK4 RAD50 KIF21B PANK3 ABCC10 ATP13A4 MMAB WARS1 LMTK3 ATP13A2 TENT2 NAV2 MAP4K2 HSPA6 ADCY5 PEAK1 GAK IRAK1 SRC	23
0.000128137	0.009699	33326	cerebrospinal fluid secretion	biological process	CELSR2 AQP1	2		1.42449e-05	0.00282384	43231	intracellular membrane-bounded organelle	cellular component	CTSA WDFY1 GGA1 VTI1B NCS1 PITPNM1 RAD1 SNX17 CCDC93 PRKCSH SAFB2 EGLN1 MAP1LC3B CLTB GAK TRAPPC2 SPTAN1 INKA2	18		7.43263e-05	0.00696543	5102	signaling receptor binding	molecular function	FCN1 MAG SERPINE1 SNX17 LRRC4B STAT3 A2M LAMA2 SRC HLA-F	10
0.000128137	0.009699	1902960	negative regulation of aspartic-type endopeptidase activity involved in amyloid precursor protein catabolic process	biological process	BIN1 TMED10	2		1.92542e-05	0.00342946	30425	dendrite	cellular component	MARK4 SAMD4A NCS1 KIF21B SLC8A2 MAPK8IP1 STAU1 BIN1 LMTK3 LRP8 CNIH2 UNC5C	12		0.000144148	0.0102317	8408	3'-5' exonuclease activity	molecular function	RAD1 RAD50 EXD3	3
0.000189596	0.0117789	6886	intracellular protein transport	biological process	CTSA GGA1 VTI1B EHD1 SNX17 TMED10 CLTB SNX2	8		2.26539e-05	0.00342946	5789	endoplasmic reticulum membrane	cellular component	VTI1B LPIN2 WASL PITPNM1 RAB3GAP1 MAPK8IP1 ATP13A4 CERS2 EMC10 RPN1 SHISA5 ELOVL7 TMED10 CNIH2 CTDNEP1 INSIG1 MARCHF5 SELENOT HACD2 CTDNEP1	20		0.000145573	0.0102317	61629	RNA polymerase II-specific DNA-binding transcription factor binding	molecular function	CREBBP MEF2A HSPB1 BHLHE41 UHRF2 TAL1 STAT3	7
0.000228754	0.0131858	8360	regulation of cell shape	biological process	PLXNA1 STRIP2 ITGA7 CDC42EP4 FGD6 FMNL1	6		4.29925e-05	0.00528808	71595	Nem1-Spo7 phosphatase complex	cellular component	CTDNEP1 CTDNEP1	2		0.000188921	0.0117789	5509	calcium ion binding	molecular function	NCS1 SPOCK2 EHD1 PITPNM1 PCDH17 PRKCSH NCAN CELSR2 PPEF2 LRP8 CCBE1 DLK1 CHP1 SPTAN1	14
0.000254604	0.0131858	48936	peripheral nervous system neuron axonogenesis	biological process	TBCE TBCE	2		5.4864e-05	0.00629375	5811	lipid droplet	cellular component	EHD1 PITPNM1 RAB3GAP1 CTDNEP1 IRAK1 CTDNEP1	6		0.000191527	0.0117789	42803	protein homodimerization activity	molecular function	MAP3K9 MAG HSPB1 CRYAB NR4A3 PANK3 BHLHE41 FOXP2 WARS1 CADM3 STAT3 IRAK1 NUDT16 SNX2	14
0.000254604	0.0131858	51222	positive regulation of protein transport	biological process	CHP1 SRC	2		6.60611e-05	0.00684254	5783	endoplasmic reticulum	cellular component	ANGEL1 CTSA STAU1 PRKCSH CERS2 RPN1 SHISA5 ELOVL7 TMED10 GRINA TRAPPC5 INSIG1 CHP1 CERKL TRAPPC2 MARCHF5 SELENOT HACD2 HLA-F	19		0.000254604	0.0131858	15203	polyamine transmembrane transporter activity	molecular function	ATP13A4 ATP13A2	2
0.000277555	0.0140059	45766	positive regulation of angiogenesis	biological process	HSPB1 SERPINE1 EMC10 STAT3 CCBE1 AQP1	6		9.36243e-05	0.00837512	43025	neuronal cell body	cellular component	VTI1B ARHGEF7 SLC8A2 MAPK8IP1 STAU1 NRSN1 LRP8 ATP13A2 UNC5C SRC	10		0.000254604	0.0131858	140358	P-type transmembrane transporter activity	molecular function	ATP13A4 ATP13A2	2
0.000360456	0.0174111	30148	sphingolipid biosynthetic process	biological process	CERS2 ELOVL7 CERKL HACD2	4		0.000100275	0.00858002	5794	Golgi apparatus	cellular component	PPP2R5C WDFY1 GGA1 VTI1B HERC1 PRUNE2 NCS1 SNX17 RAB3GAP1 PWP1 MGAT5 TGOLN2 TMEM130 TMED10 GRINA GAK FGD6 CERKL	18		0.000421575	0.0184369	43426	MRF binding	molecular function	CREBBP BHLHE41	2
0.000421575	0.0184369	1902047	polyamine transmembrane transport	biological process	ATP13A4 ATP13A2	2		0.000161167	0.0109371	30054	cell junction	cellular component	SAMD4A SPTB WDFY1 PKP4 SCHIP1 SRC SPTAN1	7		0.000478567	0.0196212	51087	protein-folding chaperone binding	molecular function	BIN1 BAG3 GAK TBCE TBCE	5
0.000421575	0.0184369	1904714	regulation of chaperone-mediated autophagy	biological process	CTSA ATP13A2	2		0.000254604	0.0131858	43218	compact myelin	cellular component	PLLP MAG	2		0.000627056	0.0224797	97602	cullin family protein binding	molecular function	DCUN1D1 KLHL3 KCTD5	3
0.00043555	0.018634	48208	COPII vesicle coating	biological process	TMED10 TRAPPC5 TRAPPC2	3		0.000362731	0.0174111	30133	transport vesicle	cellular component	TGOLN2 NRSN1 ATP13A2 TMED10 CHP1	5		0.000738435	0.0249225	30145	manganese ion binding	molecular function	MGAT5 PPEF2 ATP13A2 NUDT16	4
0.00049454	0.0198623	99560	synaptic membrane adhesion	biological process	PTPRS PCDH17 LRRC4B	3		0.000401523	0.0184369	5925	focal adhesion	cellular component	ARHGEF7 HSPB1 STARD8 RPL9 RPL38 PEAK1 GAK CHP1 PDLIM7 SRC	10		0.000773321	0.0249225	3677	DNA binding	molecular function	POLDIP2 MLLT10 RAD50 ZBTB47 NR4A3 FOXP2 POGK CERS2 UHRF2 STAT3 SP140L TEAD1 ZNF688 OTUD7B ZNF8	15
0.000509139	0.0200397	7052	mitotic spindle organization	biological process	WDR62 PCNT TBCE TBCE	4		0.000445339	0.0186474	12507	ER to Golgi transport vesicle membrane	cellular component	VTI1B TMED10 CNIH2 HLA-F	4		0.00122669	0.0335295	981	DNA-binding transcription factor activity, RNA polymerase II-specific	molecular function	MEF2A MNT ZNF451 ZBTB47 NR4A3 BHLHE41 MXD4 FOXP2 SKIL TAL1 STAT3 ZBTB43 ZNF354B SP140L TEAD1 ZNF490 ZNF8	17
0.000558328	0.0207319	31954	positive regulation of protein autophosphorylation	biological process	PRLR RAD50 SRC	3		0.000521494	0.0201235	32991	protein-containing complex	cellular component	ERCC8 SPTB MLLT10 GGA1 ARHGEF7 CRYAB SNX17 RAB3GAP1 SKIL WARS1 IRAK1 SNX2	12		0.00216019	0.0428346	31267	small GTPase binding	molecular function	CYFIP2 GGA1 EHD1 RAB3GAP1 CDC42EP4 FGD6 FMNL1	7
0.000558328	0.0207319	42026	protein refolding	biological process	HSPB1 CRYAB HSPA6	3		0.000784985	0.0249225	10008	endosome membrane	cellular component	GGA1 EHD1 ACAP2 SNX17 ANTXR1 IRAK1 SNX2	7		0.00222946	0.0428346	102545	phosphatidyl phospholipase B activity	molecular function	LIPC PLA2G6	2
0.000628242	0.0224797	70370	cellular heat acclimation	biological process	HSPA6 HSBP1	2		0.000873807	0.0249225	44300	cerebellar mossy fiber	cellular component	LRRC4B BIN1	2		0.00236437	0.0438971	978	RNA polymerase II cis-regulatory region sequence-specific DNA binding	molecular function	MEF2A MNT NR4A3 ZNF639 BHLHE41 MXD4 FOXP2 SKIL TAL1 STAT3 ZBTB43 ZNF354B PER1 TEAD1 ZNF490 ZNF8	16
0.000700857	0.0246301	72583	clathrin-dependent endocytosis	biological process	FCHSD2 CLTB GAK	3		0.000968153	0.0272189	98978	glutamatergic synapse	cellular component	SPTB PTPRS WASL PCDH17 STAU1 LRRC4B EGLN1 BIN1 SRC	9		0.00242783	0.0446539	3723	RNA binding	molecular function	SAMD4A DHX8 NCBP3 BAZ2A HSPB1 RBM28 KRR1 STAU1 SAFB2 RPL9 RPN1 APEH RPL38 CDC42EP4 MRPS11 NOP10 CNOT7 SCAF8	18
0.000828484	0.0249225	32456	endocytic recycling	biological process	EHD1 ACAP2 SNX17 CCDC93	4		0.00104934	0.029086	80008	Cul4-RING E3 ubiquitin ligase complex	cellular component	ERCC8 DCAF4 DCAF12	3		0.00265792	0.0475526	19829	ATPase-coupled monoatomic cation transmembrane transporter activity	molecular function	ATP13A4 ATP13A2	2
0.00085409	0.0249225	46777	protein autophosphorylation	biological process	MAP3K9 CLK4 ATP13A2 PEAK1 IRAK1 SRC	6		0.00128236	0.0345711	30424	axon	cellular component	PTPRS NCS1 CRYAB SLC8A2 BIN1 LMTK3 LRP8 AQP1	8		0.00273775	0.0485396	4842	ubiquitin-protein transferase activity	molecular function	ERCC8 HERC1 FBXO11 UHRF2 SIAH1 RNF115	6
0.0008642	0.0249225	48041	focal adhesion assembly	biological process	ARHGEF7 PEAK1 SRC	3		0.00145003	0.036371	30018	Z disc	cellular component	HSPB1 CRYAB BIN1 BAG3 PDLIM7	5		0.00281248	0.0494192	16887	ATP hydrolysis activity	molecular function	DHX8 RAD50 KIF21B ABCC10 ATP13A4 ATP13A2 NAV2 HSPA6	8
0.000873807	0.0249225	7023	post-chaperonin tubulin folding pathway	biological process	TBCE TBCE	2		0.00146577	0.036371	31901	early endosome membrane	cellular component	GGA1 VTI1B EHD1 ATP13A4 SNX2 HLA-F	6		0.00284065	0.0494725	19894	kinesin binding	molecular function	MAPK8IP1 KLC1 LRP8	3
0.000873807	0.0249225	7077	mitotic nuclear membrane disassembly	biological process	CTDNEP1 CTDNEP1	2		0.00147035	0.036371	70062	extracellular exosome	cellular component	MAT2B CYFIP2 CTSA SEC14L2 PTPRS HSPB1 WASL SERPINE1 CRYAB EHD1 PLXNA1 RAB3GAP1 STAU1 SAFB2 CNDP2 WARS1 MGAT5 APEH HSPA6 A2M FMNL1 CHP1 SRC SPTAN1 AQP1	25		0.0031207	0.052047	340	RNA 7-methylguanosine cap binding	molecular function	CYFIP2 NCBP3	2
0.000873807	0.0249225	16479	negative regulation of transcription by RNA polymerase I	biological process	CREBBP BAZ2A	2		0.00147849	0.036371	8091	spectrin	cellular component	SPTB SPTAN1	2		0.00319172	0.052576	140297	DNA-binding transcription factor binding	molecular function	CREBBP MEF2A STAT3 PER1 CNOT7	5
0.000873807	0.0249225	18027	peptidyl-lysine dimethylation	biological process	EHMT1 CSKMT	2		0.00149829	0.036403	30426	growth cone	cellular component	PTPRS KIF21B KLC1 NRSN1 UNC5C	5		0.00332357	0.0540561	35091	phosphatidylinositol binding	molecular function	GGA1 PITPNM1 SNX17 SNX2	4
0.000873807	0.0249225	46605	regulation of centrosome cycle	biological process	MARK4 WDR62	2		0.00168202	0.0398821	31410	cytoplasmic vesicle	cellular component	WASL SNX17 KIF21B KLC1 PHLDA1 MAP1LC3B NRSN1	7		0.00361428	0.0548562	4722	protein serine/threonine phosphatase activity	molecular function	PPEF2 CTDNEP1 CTDNEP1	3
0.000873807	0.0249225	2000394	positive regulation of lamellipodium morphogenesis	biological process	ARHGEF7 SRC	2		0.00173644	0.0401488	48471	perinuclear region of cytoplasm	cellular component	ANGEL1 CYFIP2 VTI1B SYP NCS1 EHD1 MAPK8IP1 PKP4 GAK CERKL TRAPPC2 SRC	12		0.00382245	0.0548562	43130	ubiquitin binding	molecular function	MARK4 GGA1 HSPB1 DDI2	4
0.00145003	0.036371	226	microtubule cytoskeleton organization	biological process	MARK4 SS18 PCNT TBCE TBCE	5		0.00182695	0.0401488	5667	transcription regulator complex	cellular component	CREBBP MEF2A NR4A3 TAL1 STAT3 TEAD1	6		0.00404269	0.0548562	5080	protein kinase C binding	molecular function	HSPB1 PRKCSH SRC	3
0.00146172	0.036371	51865	protein autoubiquitination	biological process	ERCC8 UHRF2 MARCHF5 RNF115	4		0.00183607	0.0401488	30125	clathrin vesicle coat	cellular component	NECAP2 CLTB	2		0.00414636	0.0548562	31435	mitogen-activated protein kinase kinase kinase binding	molecular function	PPEF2 MAP4K2	2
0.00147849	0.036371	44320	cellular response to leptin stimulus	biological process	NR4A3 STAT3	2		0.00187074	0.0404574	5694	chromosome	cellular component	KRR1 RAD1 PWP1 FBXO11 PAXIP1 DDI2	6		0.00470781	0.0548562	34185	apolipoprotein binding	molecular function	LRP8 LIPC	2
0.00161338	0.0387212	48813	dendrite morphogenesis	biological process	MEF2A CELSR2 LRP8	3		0.00202511	0.0428346	97060	synaptic membrane	cellular component	CRYAB NIPSNAP1 SRC	3		0.00511494	0.0548562	2020	protease binding	molecular function	SERPINE1 BIN1 A2M CCBE1	4
0.0017263	0.0401488	16567	protein ubiquitination	biological process	HERC1 DCAF4 LRRC41 FBXO11 KLHL3 UHRF2 SIAH1 DCAF12 RNF115	9		0.00222946	0.0428346	1990071	TRAPPII protein complex	cellular component	TRAPPC5 TRAPPC2	2		0.00530074	0.0548562	4180	carboxypeptidase activity	molecular function	CTSA CNDP2	2
0.00183607	0.0401488	18026	peptidyl-lysine monomethylation	biological process	EHMT1 CSKMT	2		0.00224185	0.0428346	43005	neuron projection	cellular component	MARK4 CYFIP2 SYP ARHGEF7 STAU1 NRSN1 ATP13A2	7		0.00530074	0.0548562	30169	low-density lipoprotein particle binding	molecular function	COLEC12 LIPC	2
0.00183607	0.0401488	35332	positive regulation of hippo signaling	biological process	SCHIP1 SRC	2		0.00265792	0.0475526	1990072	TRAPPIII protein complex	cellular component	TRAPPC5 TRAPPC2	2		0.00555377	0.0548562	8017	microtubule binding	molecular function	MARK4 WASL CRYAB KIF21B MAP1LC3B CHP1	6
0.00183607	0.0401488	48681	negative regulation of axon regeneration	biological process	PTPRS CERS2	2		0.00303985	0.052047	14069	postsynaptic density	cellular component	NCS1 SLC8A2 EGLN1 PKP4 RPL38 CNIH2	6		0.00576594	0.0548562	70888	E-box binding	molecular function	BHLHE41 TAL1 PER1	3
0.0019153	0.0409708	30036	actin cytoskeleton organization	biological process	SPTB STARD8 ANTXR1 FGD6 PDLIM7 SPTAN1	6		0.00320586	0.052576	1726	ruffle	cellular component	ARHGEF7 ACAP2 FGD6 PDLIM7	4		0.00615151	0.0548562	19899	enzyme binding	molecular function	MAT2B EGLN1 TAL1 HSPA6 A2M SRC HACD2	7
0.00222946	0.0428346	6901	vesicle coating	biological process	TRAPPC5 TRAPPC2	2		0.00414636	0.0548562	30008	TRAPP complex	cellular component	TRAPPC5 TRAPPC2	2		0.00653133	0.0548562	3714	transcription corepressor activity	molecular function	CREBBP ZNF451 COPS2 CNOT7 HSBP1	5
0.00222946	0.0428346	22407	regulation of cell-cell adhesion	biological process	CELSR2 SRC	2		0.00495937	0.0548562	55038	recycling endosome membrane	cellular component	VTI1B EHD1 ATP13A4 HLA-F	4		0.00657048	0.0548562	1025	RNA polymerase III general transcription initiation factor binding	molecular function	ZBTB43	1
0.00222946	0.0428346	48711	positive regulation of astrocyte differentiation	biological process	MAG BIN1	2		0.0051443	0.0548562	785	chromatin	cellular component	CREBBP MEF2A MNT NR4A3 BHLHE41 MXD4 FOXP2 SS18 NSD3 TAL1 STAT3 ZBTB43 EHMT1 TEAD1	14		0.00657048	0.0548562	1727	lipid kinase activity	molecular function	CERKL	1
0.00222946	0.0428346	51693	actin filament capping	biological process	SPTB SPTAN1	2		0.00518065	0.0548562	15629	actin cytoskeleton	cellular component	SPTB WASL BIN1 PEAK1 CDC42EP4 PDLIM7	6		0.00657048	0.0548562	4479	methionyl-tRNA formyltransferase activity	molecular function	MTFMT	1
0.00222946	0.0428346	99151	regulation of postsynaptic density assembly	biological process	PTPRS LRRC4B	2		0.00592446	0.0548562	30140	trans-Golgi network transport vesicle	cellular component	TGOLN2 TMED10	2		0.00657048	0.0548562	4925	prolactin receptor activity	molecular function	PRLR	1
0.00224185	0.0428346	43065	positive regulation of apoptotic process	biological process	MAP3K9 ARHGEF7 BIN1 PHLDA1 UNC5C SIAH1 SRC	7		0.00613692	0.0548562	15630	microtubule cytoskeleton	cellular component	MARK4 SS18 CDC42EP4 CHP1 SPTAN1	5		0.00657048	0.0548562	5043	netrin receptor activity involved in chemorepulsion	molecular function	UNC5C	1
0.00229944	0.0431419	6470	protein dephosphorylation	biological process	PPP2R5C PTPRS PPEF2 CTDNEP1 CTDNEP1	5		0.00629033	0.0548562	30672	synaptic vesicle membrane	cellular component	SYP PTPRS SV2C CLTB	4		0.00657048	0.0548562	8817	corrinoid adenosyltransferase activity	molecular function	MMAB	1
0.00230178	0.0431419	6468	protein phosphorylation	biological process	MAP3K9 MARK4 LMTK3 KLHL3 COPS2 MAP4K2 PEAK1 GAK IRAK1 SRC	10		0.00632319	0.0548562	5581	collagen trimer	cellular component	FCN1 COLEC12 CCBE1	3		0.00657048	0.0548562	15417	ABC-type polyamine transporter activity	molecular function	ATP13A2	1
0.00265792	0.0475526	10763	positive regulation of fibroblast migration	biological process	ARHGEF7 AQP1	2		0.00639807	0.0548562	30027	lamellipodium	cellular component	ARHGEF7 WASL FGD6 UNC5C SNX2	5		0.00657048	0.0548562	16765	transferase activity, transferring alkyl or aryl (other than methyl) groups	molecular function	MMAB	1
0.0031207	0.052047	10867	positive regulation of triglyceride biosynthetic process	biological process	CTDNEP1 CTDNEP1	2		0.00657048	0.0548562	33291	eukaryotic 80S initiation complex	cellular component	RPL38	1		0.00657048	0.0548562	30184	nitric oxide transmembrane transporter activity	molecular function	AQP1	1
0.0031207	0.052047	34638	phosphatidylcholine catabolic process	biological process	LIPC PLA2G6	2		0.00657048	0.0548562	44302	dentate gyrus mossy fiber	cellular component	MAPK8IP1	1		0.00657048	0.0548562	48270	methionine adenosyltransferase regulator activity	molecular function	MAT2B	1
0.0031207	0.052047	42761	very long-chain fatty acid biosynthetic process	biological process	ELOVL7 HACD2	2		0.00657048	0.0548562	60987	lipid tube	cellular component	BIN1	1		0.00657048	0.0548562	50897	cobalt ion binding	molecular function	NUDT16	1
0.00341054	0.0545687	34446	substrate adhesion-dependent cell spreading	biological process	ANTXR1 PEAK1 SRC	3		0.00657048	0.0548562	97453	mesaxon	cellular component	MAG	1		0.00657048	0.0548562	97383	dIDP phosphatase activity	molecular function	NUDT16	1
0.00341054	0.0545687	45995	regulation of embryonic development	biological process	YEATS2 EHMT1 LAMA2	3		0.00657048	0.0548562	1990070	TRAPPI protein complex	cellular component	TRAPPC5	1		0.00657048	0.0548562	103046	alanylglutamate dipeptidase activity	molecular function	CNDP2	1
0.00344407	0.0546606	7517	muscle organ development	biological process	MEF2A CRYAB ITGA7 LAMA2	4		0.00665442	0.0552569	8021	synaptic vesicle	cellular component	VTI1B SYP SV2C BIN1	4		0.00657048	0.0548562	140946	histone H3K4 dimethyltransferase activity	molecular function	NSD3	1
0.00361709	0.0548562	1833	inner cell mass cell proliferation	biological process	NCAPG2 COPS2	2		0.00744472	0.0598009	45202	synapse	cellular component	SAMD4A CYFIP2 SLC8A2 MAPK8IP1 NCAN LRP8 CNIH2 UNC5C	8		0.00657048	0.0548562	140952	histone H3K27 dimethyltransferase activity	molecular function	NSD3	1
0.00361709	0.0548562	10954	positive regulation of protein processing	biological process	CCBE1 SRC	2		0.00762072	0.0607601	98794	postsynapse	cellular component	SPTB ARHGEF7 RAB3GAP1 SLC8A2	4		0.00657048	0.0548562	1905060	calcium:monoatomic cation antiporter activity involved in regulation of postsynaptic cytosolic calcium ion concentration	molecular function	SLC8A2	1
0.00361709	0.0548562	70102	interleukin-6-mediated signaling pathway	biological process	STAT3 SRC	2		0.0078701	0.0619534	5886	plasma membrane	cellular component	SPTB FCN1 GNAO1 PTPRS MAG WASL SERPINE1 NCS1 EHD1 PRLR PLXNA1 SLC8A2 MAPK8IP1 ADGRB2 SV2C STAU1 ABCC10 ATP13A4 LRRC4B ITGA7 TSPAN31 BIN1 FCHSD2 CELSR2 PKP4 SCHIP1 TGOLN2 LRP8 COLEC12 CADM3 STAT3 ANTXR1 TMED10 ADCY5 CLTB CDC42EP4 UNC5C IRAK1 PLA2G6 FMNL1 CHP1 SRC SPTAN1 HLA-F AQP1	45		0.00742964	0.0598009	4674	protein serine/threonine kinase activity	molecular function	MAP3K9 MARK4 CLK4 LMTK3 MAP4K2 GAK IRAK1	7
0.00382498	0.0548562	48013	ephrin receptor signaling pathway	biological process	ARHGEF7 SS18 SRC	3		0.00866832	0.0662113	42734	presynaptic membrane	cellular component	SYP PTPRS PCDH17 LRRC4B	4		0.00762589	0.0607601	106310	protein serine kinase activity	molecular function	MAP3K9 MARK4 CLK4 LMTK3 MAP4K2 GAK IRAK1	7
0.00404269	0.0548562	30838	positive regulation of actin filament polymerization	biological process	BIN1 FCHSD2 CDC42EP4	3		0.0088442	0.0669438	31093	platelet alpha granule lumen	cellular component	VTI1B SERPINE1 A2M	3		0.00871379	0.0662113	5158	insulin receptor binding	molecular function	SRC SNX2	2
0.00406824	0.0548562	6338	chromatin remodeling	biological process	CREBBP BAZ2A SS18 NSD3 PAXIP1 YEATS2 PER1	7		0.00916715	0.0691224	5730	nucleolus	cellular component	BAZ2A WDFY1 RBM28 PRUNE2 KRR1 PWP1 FBXO11 PHLDA1 NARF CERKL INKA2 NUDT16	12		0.00871379	0.0662113	33691	sialic acid binding	molecular function	FCN1 MAG	2
0.00414636	0.0548562	6998	nuclear envelope organization	biological process	CTDNEP1 CTDNEP1	2		0.00975852	0.0717659	5874	microtubule	cellular component	KIF21B KLC1 MAP1LC3B PCNT TBCE TBCE	6		0.00871379	0.0662113	70300	phosphatidic acid binding	molecular function	PITPNM1 ATP13A2	2
0.00414636	0.0548562	2000434	regulation of protein neddylation	biological process	DCUN1D1 COPS2	2		0.0105164	0.0717659	72686	mitotic spindle	cellular component	POLDIP2 WDR62 PKP4 YEATS2	4		0.00948145	0.0704132	38187	pattern recognition receptor activity	molecular function	FCN1 COLEC12	2
0.00426745	0.0548562	43154	negative regulation of cysteine-type endopeptidase activity involved in apoptotic process	biological process	CRYAB SRC AQP1	3		0.0118327	0.0717659	5793	endoplasmic reticulum-Golgi intermediate compartment	cellular component	TMED10 CHP1 TRAPPC2	3		0.00991027	0.0717659	22857	transmembrane transporter activity	molecular function	SV2C SLC25A45 AQP1	3
0.00445596	0.0548562	6357	regulation of transcription by RNA polymerase II	biological process	MNT MLLT10 ZBTB47 NR4A3 ZNF639 BHLHE41 MXD4 FOXP2 SAFB2 SS18 TAL1 YEATS2 STAT3 ZBTB43 ZNF354B SP140L TEAD1 ZNF490	18		0.0122388	0.0717659	31594	neuromuscular junction	cellular component	SYP FCHSD2 LAMA2	3		0.0100344	0.0717659	44325	transmembrane transporter binding	molecular function	PRKCSH GRINA TRAPPC2 SRC	4
0.00449929	0.0548562	10951	negative regulation of endopeptidase activity	biological process	SERPINE1 SPOCK2 A2M	3		0.013055	0.0717659	17177	glucosidase II complex	cellular component	PRKCSH	1		0.0104663	0.0717659	51015	actin filament binding	molecular function	SPTB BIN1 ANTXR1 FMNL1 SPTAN1	5
0.00449929	0.0548562	34605	cellular response to heat	biological process	BAG3 HSPA6 IRAK1	3		0.013055	0.0717659	31380	nuclear RNA-directed RNA polymerase complex	cellular component	TENT2	1		0.0108327	0.0717659	3729	mRNA binding	molecular function	SAMD4A NCBP3 STAU1 NUDT16 SCAF8	5
0.00470781	0.0548562	99022	vesicle tethering	biological process	TRAPPC5 TRAPPC2	2		0.013055	0.0717659	32398	MHC class Ib protein complex	cellular component	HLA-F	1		0.0110967	0.0717659	16279	protein-lysine N-methyltransferase activity	molecular function	EHMT1 CSKMT	2
0.005122	0.0548562	6355	regulation of DNA-templated transcription	biological process	CREBBP BAZ2A MAPK8IP1 CELSR2 POGK NSD3 YEATS2 STAT3 ZNF688	9		0.013055	0.0717659	90536	NoRC complex	cellular component	BAZ2A	1		0.0112646	0.0717659	46983	protein dimerization activity	molecular function	MNT MXD4 TAL1 STAT3	4
0.00543525	0.0548562	71456	cellular response to hypoxia	biological process	EGLN1 IRAK1 SRC AQP1	4		0.013055	0.0717659	98575	lumenal side of lysosomal membrane	cellular component	CTSA	1		0.0117577	0.0717659	8270	zinc ion binding	molecular function	CREBBP WDFY1 ZMAT5 NR4A3 FBXO11 ATP13A2 EHMT1 SIAH1 MARCHF5 OTUD7B ZNF8	11
0.0054982	0.0548562	7254	JNK cascade	biological process	MAPK8IP1 MAP4K2 IRAK1	3		0.013055	0.0717659	99631	postsynaptic endocytic zone cytoplasmic component	cellular component	CLTB	1		0.0118327	0.0717659	17018	myosin phosphatase activity	molecular function	PPEF2 CTDNEP1 CTDNEP1	3
0.00551495	0.0548562	98609	cell-cell adhesion	biological process	CYFIP2 ITGA7 CELSR2 PKP4 SRC	5		0.013055	0.0717659	120043	stereocilium shaft	cellular component	FCHSD2	1		0.011943	0.0717659	4622	lysophospholipase activity	molecular function	LIPC PLA2G6	2
0.00592446	0.0548562	30517	negative regulation of axon extension	biological process	PTPRS MAG	2		0.0151564	0.080834	43197	dendritic spine	cellular component	CRYAB SLC8A2 CNIH2 LAMA2	4		0.0121489	0.0717659	45296	cadherin binding	molecular function	EHD1 PKP4 BAG3 SRC SPTAN1 SNX2	6
0.00657048	0.0548562	1545	primary ovarian follicle growth	biological process	SRC	1		0.015988	0.0810579	16604	nuclear body	cellular component	CREBBP DHX8 SAFB2 EHMT1 NOP10 CNOT7	6		0.0128144	0.0717659	46875	ephrin receptor binding	molecular function	SRC AQP1	2
0.00657048	0.0548562	3025	regulation of systemic arterial blood pressure by baroreceptor feedback	biological process	NAV2	1		0.0160761	0.0810579	5814	centriole	cellular component	WDR62 PCNT WDR90 HSPA6	4		0.013055	0.0717659	4373	glycogen (starch) synthase activity	molecular function	GYS1	1
0.00657048	0.0548562	6436	tryptophanyl-tRNA aminoacylation	biological process	WARS1	1		0.0168475	0.0810579	5813	centrosome	cellular component	MARK4 WDR62 ARHGEF7 HAUS2 PCNT WDR90 RABL6 DCAF12	8		0.013055	0.0717659	4830	tryptophan-tRNA ligase activity	molecular function	WARS1	1
0.00657048	0.0548562	9444	pyruvate oxidation	biological process	NR4A3	1		0.0175253	0.0810579	5791	rough endoplasmic reticulum	cellular component	STAU1 RPN1	2		0.013055	0.0717659	8781	N-acylneuraminate cytidylyltransferase activity	molecular function	CMAS	1
0.00657048	0.0548562	10658	striated muscle cell apoptotic process	biological process	BAG3	1		0.0190149	0.0810579	31982	vesicle	cellular component	VTI1B BIN1 ATP13A2 GAK	4		0.013055	0.0717659	15168	glycerol transmembrane transporter activity	molecular function	AQP1	1
0.00657048	0.0548562	21541	ammon gyrus development	biological process	LRP8	1		0.0194543	0.0810579	20018	ciliary pocket membrane	cellular component	EHD1	1		0.013055	0.0717659	16920	pyroglutamyl-peptidase activity	molecular function	PGPEP1	1
0.00657048	0.0548562	21563	glossopharyngeal nerve development	biological process	NAV2	1		0.0194543	0.0810579	30870	Mre11 complex	cellular component	RAD50	1		0.013055	0.0717659	17089	glycolipid transfer activity	molecular function	GLTP	1
0.00657048	0.0548562	21564	vagus nerve development	biological process	NAV2	1		0.0194543	0.0810579	32937	SREBP-SCAP-Insig complex	cellular component	INSIG1	1		0.013055	0.0717659	30144	alpha-1,6-mannosylglycoprotein 6-beta-N-acetylglucosaminyltransferase activity	molecular function	MGAT5	1
0.00657048	0.0548562	21757	caudate nucleus development	biological process	FOXP2	1		0.0194543	0.0810579	34518	RNA cap binding complex	cellular component	NCBP3	1		0.013055	0.0717659	31543	peptidyl-proline dioxygenase activity	molecular function	EGLN1	1
0.00657048	0.0548562	21758	putamen development	biological process	FOXP2	1		0.0194543	0.0810579	48269	methionine adenosyltransferase complex	cellular component	MAT2B	1		0.013055	0.0717659	31852	mu-type opioid receptor binding	molecular function	GNAO1	1
0.00657048	0.0548562	21999	neural plate anterior/posterior regionalization	biological process	CELSR2	1		0.0194543	0.0810579	98687	chromosomal region	cellular component	RAD50	1		0.013055	0.0717659	34212	peptide N-acetyltransferase activity	molecular function	CREBBP	1
0.00657048	0.0548562	22406	membrane docking	biological process	CHP1	1		0.0194543	0.0810579	140552	TEAD-YAP complex	cellular component	TEAD1	1		0.013055	0.0717659	35870	dITP diphosphatase activity	molecular function	NUDT16	1
0.00657048	0.0548562	31109	microtubule polymerization or depolymerization	biological process	CRYAB	1		0.0194543	0.0810579	1990351	transporter complex	cellular component	CHP1	1		0.013055	0.0717659	38025	reelin receptor activity	molecular function	LRP8	1
0.00657048	0.0548562	34373	intermediate-density lipoprotein particle remodeling	biological process	LIPC	1		0.019562	0.0810579	31965	nuclear membrane	cellular component	SHISA5 APEH CTDNEP1 AQP1 CTDNEP1	5		0.013055	0.0717659	43175	RNA polymerase core enzyme binding	molecular function	SCAF8	1
0.00657048	0.0548562	34463	90S preribosome assembly	biological process	RPL38	1		0.0206147	0.0839952	5875	microtubule associated complex	cellular component	STAU1 LRP8	2		0.013055	0.0717659	61547	glycogen synthase activity, transferring glucose-1-phosphate	molecular function	GYS1	1
0.00657048	0.0548562	35491	positive regulation of leukotriene production involved in inflammatory response	biological process	SERPINE1	1		0.0212877	0.086202	43202	lysosomal lumen	cellular component	CTSA NCAN ATP13A2	3		0.013055	0.0717659	110153	RNA NAD-cap (NMN-forming) hydrolase activity	molecular function	NUDT16	1
0.00657048	0.0548562	35863	dITP catabolic process	biological process	NUDT16	1		0.0216849	0.0874508	31463	Cul3-RING ubiquitin ligase complex	cellular component	KLHL3 KCTD5	2		0.013055	0.0717659	140610	RNA sequestering activity	molecular function	STAT3	1
0.00657048	0.0548562	35964	COPI-coated vesicle budding	biological process	TMED10	1		0.0244994	0.0903991	30496	midbody	cellular component	POLDIP2 MARK4 PITPNM1 PKP4	4		0.013055	0.0717659	1990889	H4K20me3 modified histone binding	molecular function	PWP1	1
0.00657048	0.0548562	38097	positive regulation of mast cell activation by Fc-epsilon receptor signaling pathway	biological process	NR4A3	1		0.0250098	0.0903991	794	condensed nuclear chromosome	cellular component	RAD50 NCAPG2	2		0.0135004	0.0740078	48306	calcium-dependent protein binding	molecular function	LRP8 A2M CHP1	3
0.00657048	0.0548562	38161	prolactin signaling pathway	biological process	PRLR	1		0.0257694	0.0903991	444	MIS12/MIND type complex	cellular component	NSL1	1		0.0146297	0.0788799	175	3'-5'-RNA exonuclease activity	molecular function	ANGEL1 CNOT7	2
0.00657048	0.0548562	43322	negative regulation of natural killer cell degranulation	biological process	HLA-F	1		0.0257694	0.0903991	5846	nuclear cap binding complex	cellular component	NCBP3	1		0.0146297	0.0788799	43425	bHLH transcription factor binding	molecular function	BHLHE41 NCAPG2	2
0.00657048	0.0548562	45210	FasL biosynthetic process	biological process	PHLDA1	1		0.0257694	0.0903991	30478	actin cap	cellular component	WASL	1		0.014826	0.0795028	31490	chromatin DNA binding	molecular function	CREBBP STAT3 PER1	3
0.00657048	0.0548562	48199	vesicle targeting, to, from or within Golgi	biological process	TMED10	1		0.0257694	0.0903991	30905	retromer, tubulation complex	cellular component	SNX2	1		0.0165378	0.0810579	31624	ubiquitin conjugating enzyme binding	molecular function	DCUN1D1 SIAH1	2
0.00657048	0.0548562	60217	hemangioblast cell differentiation	biological process	TAL1	1		0.0257694	0.0903991	31429	box H/ACA snoRNP complex	cellular component	NOP10	1		0.017349	0.0810579	5198	structural molecule activity	molecular function	CRYAB KLHL3 CLTB LAMA2	4
0.00657048	0.0548562	60375	regulation of mast cell differentiation	biological process	TAL1	1		0.0257694	0.0903991	31981	nuclear lumen	cellular component	NARF	1		0.0176547	0.0810579	3682	chromatin binding	molecular function	CREBBP MEF2A MNT MLLT10 SKIL TAL1 ZNF354B	7
0.00657048	0.0548562	70862	negative regulation of protein exit from endoplasmic reticulum	biological process	INSIG1	1		0.0257694	0.0903991	33553	rDNA heterochromatin	cellular component	BAZ2A	1		0.0178249	0.0810579	3700	DNA-binding transcription factor activity	molecular function	MEF2A MNT ZNF639 FOXP2 TAL1 STAT3 TEAD1	7
0.00657048	0.0548562	71951	conversion of methionyl-tRNA to N-formyl-methionyl-tRNA	biological process	MTFMT	1		0.0257694	0.0903991	72589	box H/ACA scaRNP complex	cellular component	NOP10	1		0.0194543	0.0810579	8242	omega peptidase activity	molecular function	APEH	1
0.00657048	0.0548562	72220	metanephric descending thin limb development	biological process	AQP1	1		0.0257694	0.0903991	90661	box H/ACA telomerase RNP complex	cellular component	NOP10	1		0.0194543	0.0810579	8426	protein kinase C inhibitor activity	molecular function	HSPB1	1
0.00657048	0.0548562	72230	metanephric proximal straight tubule development	biological process	AQP1	1		0.0257694	0.0903991	98835	presynaptic endocytic zone membrane	cellular component	CLTB	1		0.0194543	0.0810579	15079	potassium ion transmembrane transporter activity	molecular function	AQP1	1
0.00657048	0.0548562	72232	metanephric proximal convoluted tubule segment 2 development	biological process	AQP1	1		0.0257694	0.0903991	99091	postsynaptic specialization, intracellular component	cellular component	SRC	1		0.0194543	0.0810579	19842	vitamin binding	molecular function	PANK3	1
0.00657048	0.0548562	90262	regulation of transcription-coupled nucleotide-excision repair	biological process	ERCC8	1		0.0257694	0.0903991	1904090	peptidase inhibitor complex	cellular component	SERPINE1	1		0.0194543	0.0810579	19959	interleukin-8 binding	molecular function	A2M	1
0.00657048	0.0548562	97201	negative regulation of transcription from RNA polymerase II promoter in response to stress	biological process	BAG3	1		0.026409	0.0921506	42383	sarcolemma	cellular component	SLC8A2 LAMA2 AQP1	3		0.0194543	0.0810579	30623	U5 snRNA binding	molecular function	C9orf78	1
0.00657048	0.0548562	97734	extracellular exosome biogenesis	biological process	ATP13A2	1		0.0267304	0.0931069	5764	lysosome	cellular component	CTSA CRYAB ATP13A2 SRC SNX2	5		0.0194543	0.0810579	31545	peptidyl-proline 4-dioxygenase activity	molecular function	EGLN1	1
0.00657048	0.0548562	99537	trans-synaptic signaling	biological process	PTPRS	1		0.0276208	0.0955321	62023	collagen-containing extracellular matrix	cellular component	FCN1 SERPINE1 ABI3BP COLEC12 A2M LAMA2	6		0.0194543	0.0810579	31821	G protein-coupled serotonin receptor binding	molecular function	GNAO1	1
0.00657048	0.0548562	99608	regulation of action potential firing pattern	biological process	SLC8A2	1		0.0320009	0.0973874	5638	lamin filament	cellular component	NARF	1		0.0194543	0.0810579	46979	TAP2 binding	molecular function	HLA-F	1
0.00657048	0.0548562	106056	regulation of calcineurin-mediated signaling	biological process	SLC8A2	1		0.0320009	0.0973874	30118	clathrin coat	cellular component	CLTB	1		0.0194543	0.0810579	51430	corticotropin-releasing hormone receptor 1 binding	molecular function	GNAO1	1
0.00657048	0.0548562	106272	protein localization to ERGIC	biological process	TMED10	1		0.0320009	0.0973874	30896	checkpoint clamp complex	cellular component	RAD1	1		0.0194543	0.0810579	140030	modification-dependent protein binding	molecular function	YEATS2	1
0.00657048	0.0548562	106273	cytosol to ERGIC protein transport	biological process	TMED10	1		0.0320009	0.0973874	35749	myelin sheath adaxonal region	cellular component	MAG	1		0.0194543	0.0810579	1905576	ganglioside GT1b binding	molecular function	MAG	1
0.00657048	0.0548562	1901202	negative regulation of extracellular matrix assembly	biological process	ANTXR1	1		0.0320009	0.0973874	97180	serine protease inhibitor complex	cellular component	SERPINE1	1		0.0194543	0.0810579	1990003	IDP phosphatase activity	molecular function	NUDT16	1
0.00657048	0.0548562	1901303	negative regulation of cargo loading into COPII-coated vesicle	biological process	INSIG1	1		0.0320009	0.0973874	1902737	dendritic filopodium	cellular component	SRC	1		0.0194543	0.0810579	1990174	phosphodiesterase decapping endonuclease activity	molecular function	NUDT16	1
0.00657048	0.0548562	1901331	positive regulation of odontoblast differentiation	biological process	SERPINE1	1		0.0320171	0.0973874	5681	spliceosomal complex	cellular component	DHX8 RBM28 C9orf78	3		0.0195643	0.0810579	4860	protein kinase inhibitor activity	molecular function	MAPK8IP1 CHP1	2
0.00657048	0.0548562	1903710	spermine transmembrane transport	biological process	ATP13A2	1		0.0322679	0.0976974	5769	early endosome	cellular component	WDFY1 GGA1 EHD1 SNX17 CCDC93	5		0.0197043	0.0812956	42393	histone binding	molecular function	BAZ2A MLLT10 UHRF2 YEATS2	4
0.00657048	0.0548562	1903946	negative regulation of ventricular cardiac muscle cell action potential	biological process	BIN1	1		0.0323249	0.0977196	9986	cell surface	cellular component	CRYAB PRLR ITGA7 LRP8 ANTXR1 UNC5C IRAK1 HLA-F	8		0.0206147	0.0839952	51020	GTPase binding	molecular function	BIN1 MARCHF5	2
0.00657048	0.0548562	1905045	negative regulation of Schwann cell proliferation involved in axon regeneration	biological process	CERS2	1		0.0333685	0.100412	5871	kinesin complex	cellular component	KIF21B KLC1	2		0.0227746	0.0903991	43015	gamma-tubulin binding	molecular function	MARK4 ARHGEF7	2
0.00657048	0.0548562	1905269	positive regulation of chromatin organization	biological process	TAL1	1		0.0346545	0.103177	34451	centriolar satellite	cellular component	WDR62 PCNT PLA2G6	3		0.0227746	0.0903991	51219	phosphoprotein binding	molecular function	PRKCSH SRC	2
0.00657048	0.0548562	1905833	negative regulation of microtubule nucleation	biological process	ARHGEF7	1		0.0367611	0.103272	16607	nuclear speck	cellular component	NCBP3 BAZ2A NSL1 SMU1 NCAPG2 CNOT7	6		0.023429	0.0903991	3779	actin binding	molecular function	SPTB WASL KLHL3 PDLIM7 SPTAN1	5
0.00657048	0.0548562	1990938	peptidyl-aspartic acid autophosphorylation	biological process	ATP13A2	1		0.0381498	0.103272	109	nucleotide-excision repair complex	cellular component	ERCC8	1		0.0257694	0.0903991	4594	pantothenate kinase activity	molecular function	PANK3	1
0.00657048	0.0548562	2000152	regulation of ubiquitin-specific protease activity	biological process	ATP13A2	1		0.0381498	0.103272	5849	mRNA cleavage factor complex	cellular component	SCAF8	1		0.0257694	0.0903991	4735	pyrroline-5-carboxylate reductase activity	molecular function	PYCR1	1
0.00657048	0.0548562	2000626	negative regulation of miRNA catabolic process	biological process	TENT2	1		0.0381498	0.103272	30015	CCR4-NOT core complex	cellular component	CNOT7	1		0.0257694	0.0903991	5534	galactose binding	molecular function	COLEC12	1
0.00657048	0.0548562	2001286	regulation of caveolin-mediated endocytosis	biological process	SRC	1		0.0381498	0.103272	70533	BRCA1-C complex	cellular component	RAD50	1		0.0257694	0.0903991	8431	vitamin E binding	molecular function	SEC14L2	1
0.00657829	0.0548562	7276	gamete generation	biological process	CTDNEP1 CTDNEP1	2		0.0381498	0.103272	97512	cardiac myofibril	cellular component	CRYAB	1		0.0257694	0.0903991	16278	lysine N-methyltransferase activity	molecular function	CSKMT	1
0.00657829	0.0548562	35338	long-chain fatty-acyl-CoA biosynthetic process	biological process	ELOVL7 HACD2	2		0.038766	0.104509	1904813	ficolin-1-rich granule lumen	cellular component	FCN1 APEH HSPA6	3		0.0257694	0.0903991	16462	pyrophosphatase activity	molecular function	PRUNE2	1
0.00721372	0.0590527	30163	protein catabolic process	biological process	GGA1 PGPEP1 SIAH1	3		0.0397825	0.10681	421	autophagosome membrane	cellular component	MAP1LC3B ATP13A2	2		0.0257694	0.0903991	30229	very-low-density lipoprotein particle receptor activity	molecular function	LRP8	1
0.00721372	0.0590527	32757	positive regulation of interleukin-8 production	biological process	FCN1 SERPINE1 STAT3	3		0.0400779	0.107311	5856	cytoskeleton	cellular component	HSPB1 BIN1 PKP4 KLHL3 CDC42EP4 FGD6	6		0.0257694	0.0903991	34513	box H/ACA snoRNA binding	molecular function	NOP10	1
0.00726156	0.0590527	10613	positive regulation of cardiac muscle hypertrophy	biological process	MEF2A NR4A3	2		0.0423254	0.108367	16363	nuclear matrix	cellular component	ERCC8 PAXIP1 SCAF8	3		0.0257694	0.0903991	35379	carbon dioxide transmembrane transporter activity	molecular function	AQP1	1
0.00726156	0.0590527	22038	corpus callosum development	biological process	HERC1 PTPRS	2		0.0437817	0.108367	30864	cortical actin cytoskeleton	cellular component	SPTB SPTAN1	2		0.0257694	0.0903991	46625	sphingolipid binding	molecular function	CERKL	1
0.00726156	0.0590527	42474	middle ear morphogenesis	biological process	RPL38 INSIG1	2		0.0442169	0.108367	30130	clathrin coat of trans-Golgi network vesicle	cellular component	CLTB	1		0.0257694	0.0903991	46978	TAP1 binding	molecular function	HLA-F	1
0.00736898	0.0596796	6897	endocytosis	biological process	SYP EHD1 BIN1 NECAP2 LRP8	5		0.0442169	0.108367	30132	clathrin coat of coated pit	cellular component	CLTB	1		0.0257694	0.0903991	48403	brain-derived neurotrophic factor binding	molecular function	A2M	1
0.0077148	0.0612206	45892	negative regulation of DNA-templated transcription	biological process	CRYAB ZNF639 BHLHE41 FOXP2 YEATS2 PER1 EHMT1 SRC CNOT7	9		0.0442169	0.108367	30137	COPI-coated vesicle	cellular component	TMED10	1		0.0257694	0.0903991	1905502	acetyl-CoA binding	molecular function	PANK3	1
0.00784395	0.0619534	10977	negative regulation of neuron projection development	biological process	PTPRS MAG GAK	3		0.0442169	0.108367	70765	gamma-secretase complex	cellular component	TMED10	1		0.0257694	0.0903991	1990269	RNA polymerase II C-terminal domain phosphoserine binding	molecular function	SCAF8	1
0.00797361	0.0622701	7004	telomere maintenance via telomerase	biological process	RAD50 NOP10	2		0.0444273	0.108747	5739	mitochondrion	cellular component	POLDIP2 MTFMT CRYAB MTFR1L MAP1LC3B SLC25A45 MRPS11 PYCR1 NIPSNAP1 PLA2G6 SRC MARCHF5 CSKMT	13		0.0257694	0.0903991	1990460	leptin receptor binding	molecular function	SNX2	1
0.00797361	0.0622701	38096	Fc-gamma receptor signaling pathway involved in phagocytosis	biological process	PLA2G6 SRC	2		0.0502028	0.11569	796	condensin complex	cellular component	NCAPG2	1		0.0273163	0.0946452	42169	SH2 domain binding	molecular function	SYP SRC	2
0.00817005	0.063552	6469	negative regulation of protein kinase activity	biological process	HSPB1 WARS1 CHP1	3		0.0502028	0.11569	5732	sno(s)RNA-containing ribonucleoprotein complex	cellular component	NOP10	1		0.0296901	0.0973874	30276	clathrin binding	molecular function	BIN1 GAK	2
0.00871379	0.0662113	289	nuclear-transcribed mRNA poly(A) tail shortening	biological process	SAMD4A CNOT7	2		0.0502028	0.11569	14731	spectrin-associated cytoskeleton	cellular component	SPTB	1		0.0296901	0.0973874	43014	alpha-tubulin binding	molecular function	TBCE TBCE	2
0.00871379	0.0662113	2223	stimulatory C-type lectin receptor signaling pathway	biological process	CREBBP SRC	2		0.0502028	0.11569	43196	varicosity	cellular component	BIN1	1		0.0296901	0.0973874	48156	tau protein binding	molecular function	MARK4 BIN1	2
0.00948145	0.0704132	45116	protein neddylation	biological process	DCUN1D1 COPS2	2		0.0502028	0.11569	70652	HAUS complex	cellular component	HAUS2	1		0.0320009	0.0973874	4185	serine-type carboxypeptidase activity	molecular function	CTSA	1
0.00948145	0.0704132	48589	developmental growth	biological process	TBCE TBCE	2		0.0502028	0.11569	90571	RNA polymerase II transcription repressor complex	cellular component	BIN1	1		0.0320009	0.0973874	4579	dolichyl-diphosphooligosaccharide-protein glycotransferase activity	molecular function	RPN1	1
0.00948145	0.0704132	2001243	negative regulation of intrinsic apoptotic signaling pathway	biological process	MAPK8IP1 SRC	2		0.0502028	0.11569	170014	ankyrin-1 complex	cellular component	AQP1	1		0.0320009	0.0973874	5042	netrin receptor activity	molecular function	UNC5C	1
0.00954761	0.070638	6898	receptor-mediated endocytosis	biological process	SNX17 GAK PDLIM7	3		0.0506625	0.11634	775	chromosome, centromeric region	cellular component	PPP2R5C C9orf78	2		0.0320009	0.0973874	5432	calcium:sodium antiporter activity	molecular function	SLC8A2	1
0.010276	0.0717659	6893	Golgi to plasma membrane transport	biological process	GGA1 CCDC93	2		0.0506625	0.11634	43679	axon terminus	cellular component	SLC8A2 BIN1	2		0.0320009	0.0973874	8048	calcium sensitive guanylate cyclase activator activity	molecular function	NCS1	1
0.010276	0.0717659	18279	protein N-linked glycosylation via asparagine	biological process	MGAT5 RPN1	2		0.0520674	0.119046	1533	cornified envelope	cellular component	HSPB1 PKP4	2		0.0320009	0.0973874	8349	MAP kinase kinase kinase kinase activity	molecular function	MAP4K2	1
0.010276	0.0717659	50900	leukocyte migration	biological process	ITGA7 SRC	2		0.0520674	0.119046	22625	cytosolic large ribosomal subunit	cellular component	RPL9 RPL38	2		0.0320009	0.0973874	15081	sodium ion transmembrane transporter activity	molecular function	SLC8A2	1
0.0102802	0.0717659	16236	macroautophagy	biological process	VTI1B MAP1LC3B SRC	3		0.0520824	0.119046	72562	blood microparticle	cellular component	INTS11 HSPA6 A2M	3		0.0320009	0.0973874	17171	serine hydrolase activity	molecular function	PLA2G6	1
0.0106575	0.0717659	71260	cellular response to mechanical stimulus	biological process	MAG BAG3 AQP1	3		0.0534811	0.119633	5905	clathrin-coated pit	cellular component	FCHSD2 NECAP2	2		0.0320009	0.0973874	19210	kinase inhibitor activity	molecular function	WARS1	1
0.0110967	0.0717659	6378	mRNA polyadenylation	biological process	TENT2 SCAF8	2		0.0544254	0.119633	31902	late endosome membrane	cellular component	VTI1B ATP13A4 ATP13A2	3		0.0320009	0.0973874	32182	ubiquitin-like protein binding	molecular function	DCUN1D1	1
0.0114337	0.0717659	21987	cerebral cortex development	biological process	WDR62 PTPRS FOXP2	3		0.0561086	0.119633	31095	platelet dense tubular network membrane	cellular component	EHD1	1		0.0320009	0.0973874	43047	single-stranded telomeric DNA binding	molecular function	RAD50	1
0.012377	0.0717659	51726	regulation of cell cycle	biological process	MNT SKIL UHRF2 YEATS2 STAT3	5		0.0561086	0.119633	32059	bleb	cellular component	FMNL1	1		0.0320009	0.0973874	43120	tumor necrosis factor binding	molecular function	A2M	1
0.0128144	0.0717659	6306	DNA methylation	biological process	BAZ2A EHMT1	2		0.0561086	0.119633	44294	dendritic growth cone	cellular component	SRC	1		0.0320009	0.0973874	46976	histone H3K27 methyltransferase activity	molecular function	EHMT1	1
0.0128597	0.0717659	45944	positive regulation of transcription by RNA polymerase II	biological process	CREBBP MEF2A MLLT10 LPIN2 WASL NR4A3 ZNF639 EGLN1 SS18 TAL1 STAT3 PER1 TEAD1 CNOT7	14		0.0561086	0.119633	98637	protein complex involved in cell-matrix adhesion	cellular component	LAMA2	1		0.0320009	0.0973874	71253	connexin binding	molecular function	SRC	1
0.013055	0.0717659	19	regulation of mitotic recombination	biological process	RAD50	1		0.0563331	0.119723	5801	cis-Golgi network	cellular component	ANGEL1 TMED10	2		0.0320009	0.0973874	140537	transcription regulator activator activity	molecular function	NSD3	1
0.013055	0.0717659	1869	negative regulation of complement activation, lectin pathway	biological process	A2M	1		0.0563331	0.119723	1904115	axon cytoplasm	cellular component	HSPB1 HSBP1	2		0.0320009	0.0973874	140597	protein carrier chaperone	molecular function	BAG3	1
0.013055	0.0717659	2477	antigen processing and presentation of exogenous peptide antigen via MHC class Ib	biological process	HLA-F	1		0.0571917	0.121417	16323	basolateral plasma membrane	cellular component	SLC8A2 ABCC10 MAP4K2 AQP1	4		0.0320009	0.0973874	1903135	cupric ion binding	molecular function	ATP13A2	1
0.013055	0.0717659	2728	negative regulation of natural killer cell cytokine production	biological process	HLA-F	1		0.0575961	0.121727	43204	perikaryon	cellular component	PTPRS CRYAB SLC8A2	3		0.0321273	0.0974214	1222	transcription corepressor binding	molecular function	PER1 EHMT1	2
0.013055	0.0717659	7258	JUN phosphorylation	biological process	MAPK8IP1	1		0.0592157	0.124122	45335	phagocytic vesicle	cellular component	CDC42EP4 FMNL1	2		0.0321273	0.0974214	4715	non-membrane spanning protein tyrosine kinase activity	molecular function	PEAK1 SRC	2
0.013055	0.0717659	9756	carbohydrate mediated signaling	biological process	COLEC12	1		0.0606676	0.124122	1750	photoreceptor outer segment	cellular component	PPEF2 CERKL	2		0.034247	0.102585	5516	calmodulin binding	molecular function	SLC8A2 PCNT PLA2G6 SPTAN1	4
0.013055	0.0717659	10037	response to carbon dioxide	biological process	A2M	1		0.0606676	0.124122	9925	basal plasma membrane	cellular component	ABCC10 AQP1	2		0.0346242	0.103177	44183	protein folding chaperone	molecular function	HSPB1 HSPA6	2
0.013055	0.0717659	10664	negative regulation of striated muscle cell apoptotic process	biological process	BAG3	1		0.0619348	0.124122	5652	nuclear lamina	cellular component	NARF	1		0.035629	0.103272	4672	protein kinase activity	molecular function	LMTK3 PEAK1 IRAK1 SRC	4
0.013055	0.0717659	16077	sno(s)RNA catabolic process	biological process	NUDT16	1		0.0619348	0.124122	5677	chromatin silencing complex	cellular component	BAZ2A	1		0.0371771	0.103272	46332	SMAD binding	molecular function	MEF2A SKIL	2
0.013055	0.0717659	21628	olfactory nerve formation	biological process	PLXNA1	1		0.0619348	0.124122	32432	actin filament bundle	cellular component	CRYAB	1		0.0373755	0.103272	42826	histone deacetylase binding	molecular function	MEF2A BHLHE41 TAL1	3
0.013055	0.0717659	22618	protein-RNA complex assembly	biological process	RPL38	1		0.0619348	0.124122	42612	MHC class I protein complex	cellular component	HLA-F	1		0.0380683	0.103272	51082	unfolded protein binding	molecular function	HSPB1 CRYAB HSPA6	3
0.013055	0.0717659	30029	actin filament-based process	biological process	ACAP2	1		0.0619348	0.124122	43220	Schmidt-Lanterman incisure	cellular component	MAG	1		0.0381498	0.103272	4704	NF-kappaB-inducing kinase activity	molecular function	IRAK1	1
0.013055	0.0717659	30221	basophil differentiation	biological process	TAL1	1		0.0619348	0.124122	72534	perineuronal net	cellular component	NCAN	1		0.0381498	0.103272	5372	water transmembrane transporter activity	molecular function	AQP1	1
0.013055	0.0717659	35306	positive regulation of dephosphorylation	biological process	SRC	1		0.0619348	0.124122	72546	EMC complex	cellular component	EMC10	1		0.0381498	0.103272	8311	double-stranded DNA 3'-5' DNA exonuclease activity	molecular function	RAD1	1
0.013055	0.0717659	35635	entry of bacterium into host cell	biological process	SRC	1		0.0635909	0.126795	1917	photoreceptor inner segment	cellular component	PPEF2 CERKL	2		0.0381498	0.103272	19869	chloride channel inhibitor activity	molecular function	VTI1B	1
0.013055	0.0717659	36316	SREBP-SCAP complex retention in endoplasmic reticulum	biological process	INSIG1	1		0.0640707	0.127623	9897	external side of plasma membrane	cellular component	FCN1 PRLR ITGA7 ANTXR1 HLA-F	5		0.0381498	0.103272	42165	neurotransmitter binding	molecular function	NIPSNAP1	1
0.013055	0.0717659	46878	positive regulation of saliva secretion	biological process	AQP1	1		0.0648611	0.128446	5576	extracellular region	cellular component	CTSA FCN1 VTI1B SERPINE1 SPOCK2 PRLR ADGRB2 NCAN ABI3BP EMC10 APEH LIPC HSPA6 A2M LAMA2 SPTAN1	16		0.0381498	0.103272	48406	nerve growth factor binding	molecular function	A2M	1
0.013055	0.0717659	50906	detection of stimulus involved in sensory perception	biological process	PPEF2	1		0.0676824	0.128446	2116	semaphorin receptor complex	cellular component	PLXNA1	1		0.0381498	0.103272	51861	glycolipid binding	molecular function	GLTP	1
0.013055	0.0717659	51094	positive regulation of developmental process	biological process	UNC5C	1		0.0676824	0.128446	5614	interstitial matrix	cellular component	NAV2	1		0.0384735	0.103863	1990756	ubiquitin ligase-substrate adaptor activity	molecular function	KLHL3 DCAF12	2
0.013055	0.0717659	51385	response to mineralocorticoid	biological process	SRC	1		0.0676824	0.128446	30877	beta-catenin destruction complex	cellular component	SIAH1	1		0.0390244	0.105062	3674	molecular_function	molecular function	GGA1 KIAA0930 STRIP2 HAUS2 LMTK3 FMNL1 DLK1 ZNF688	8
0.013055	0.0717659	51458	corticotropin secretion	biological process	AQP1	1		0.0676824	0.128446	98850	extrinsic component of synaptic vesicle membrane	cellular component	BIN1	1		0.0399155	0.107021	976	transcription cis-regulatory region binding	molecular function	ZNF639 TAL1 STAT3 PER1	4
0.013055	0.0717659	51570	regulation of histone H3-K9 methylation	biological process	EHMT1	1		0.0676824	0.128446	1905370	serine-type endopeptidase complex	cellular component	FCN1	1		0.0411039	0.108367	4879	nuclear receptor activity	molecular function	NR4A3 STAT3	2
0.013055	0.0717659	60988	lipid tube assembly	biological process	BIN1	1		0.0680196	0.128714	1725	stress fiber	cellular component	BAG3 PDLIM7	2		0.0442169	0.108367	4791	thioredoxin-disulfide reductase (NADP) activity	molecular function	SELENOT	1
0.013055	0.0717659	61646	positive regulation of glutamate neurotransmitter secretion in response to membrane depolarization	biological process	RAB3GAP1	1		0.0680196	0.128714	30666	endocytic vesicle membrane	cellular component	WASL COLEC12	2		0.0442169	0.108367	5223	intracellular cGMP-activated cation channel activity	molecular function	AQP1	1
0.013055	0.0717659	70375	ERK5 cascade	biological process	MEF2A	1		0.0695063	0.131275	44297	cell body	cellular component	PITPNM1 STAU1	2		0.0442169	0.108367	8186	ATP-dependent activity, acting on RNA	molecular function	DHX8	1
0.013055	0.0717659	72156	distal tubule morphogenesis	biological process	KLHL3	1		0.0704909	0.132803	139	Golgi membrane	cellular component	LMTK3 MGAT5 TMEM130 MAP4K2 TMED10 CHP1 HLA-F	7		0.0442169	0.108367	8525	phosphatidylcholine transporter activity	molecular function	PITPNM1	1
0.013055	0.0717659	72239	metanephric glomerulus vasculature development	biological process	AQP1	1		0.0724934	0.132803	5901	caveola	cellular component	LRP8 SRC	2		0.0442169	0.108367	9922	fatty acid elongase activity	molecular function	ELOVL7	1
0.013055	0.0717659	72318	clathrin coat disassembly	biological process	GAK	1		0.0733521	0.132803	930	gamma-tubulin complex	cellular component	MARK4	1		0.0442169	0.108367	19828	aspartic-type endopeptidase inhibitor activity	molecular function	BIN1	1
0.013055	0.0717659	1901492	positive regulation of lymphangiogenesis	biological process	CCBE1	1		0.0733521	0.132803	30904	retromer complex	cellular component	SNX2	1		0.0442169	0.108367	19966	interleukin-1 binding	molecular function	A2M	1
0.013055	0.0717659	1903233	regulation of calcium ion-dependent exocytosis of neurotransmitter	biological process	RAB3GAP1	1		0.0733521	0.132803	31209	SCAR complex	cellular component	CYFIP2	1		0.0442169	0.108367	50291	sphingosine N-acyltransferase activity	molecular function	CERS2	1
0.013055	0.0717659	1903526	negative regulation of membrane tubulation	biological process	WASL	1		0.0733521	0.132803	33270	paranode region of axon	cellular component	MAG	1		0.0442169	0.108367	97367	carbohydrate derivative binding	molecular function	FCN1	1
0.013055	0.0717659	1904424	regulation of GTP binding	biological process	ARHGEF7	1		0.0733521	0.132803	42589	zymogen granule membrane	cellular component	TMED10	1		0.0442169	0.108367	120013	lipid transfer activity	molecular function	GLTP	1
0.013055	0.0717659	1904531	positive regulation of actin filament binding	biological process	POLDIP2	1		0.0733521	0.132803	44666	MLL3/4 complex	cellular component	PAXIP1	1		0.0442169	0.108367	140947	histone H3K9me2 methyltransferase activity	molecular function	EHMT1	1
0.013055	0.0717659	1904685	positive regulation of metalloendopeptidase activity	biological process	STAT3	1		0.0770041	0.137978	5776	autophagosome	cellular component	MAP1LC3B ATP13A2	2		0.0442169	0.108367	1902387	ceramide 1-phosphate binding	molecular function	GLTP	1
0.013055	0.0717659	1905123	regulation of glucosylceramidase activity	biological process	ATP13A2	1		0.0789447	0.137978	5845	mRNA cap binding complex	cellular component	NCBP3	1		0.0442169	0.108367	1902388	ceramide 1-phosphate transfer activity	molecular function	GLTP	1
0.013055	0.0717659	1905165	regulation of lysosomal protein catabolic process	biological process	ATP13A2	1		0.0789447	0.137978	31464	Cul4A-RING E3 ubiquitin ligase complex	cellular component	ERCC8	1		0.0464522	0.112708	5085	guanyl-nucleotide exchange factor activity	molecular function	ARHGEF7 HERC1 RAB3GAP1 FGD6	4
0.013055	0.0717659	1990646	cellular response to prolactin	biological process	SRC	1		0.0815438	0.142268	33116	endoplasmic reticulum-Golgi intermediate compartment membrane	cellular component	TMED10 CNIH2	2		0.0465037	0.112708	31072	heat shock protein binding	molecular function	HSPA6 IRAK1	2
0.013055	0.0717659	2000098	negative regulation of smooth muscle cell-matrix adhesion	biological process	SERPINE1	1		0.0839676	0.142273	5768	endosome	cellular component	SNX17 BIN1 TGOLN2 SNX2	4		0.0502028	0.11569	3847	1-alkyl-2-acetylglycerophosphocholine esterase activity	molecular function	PLA2G6	1
0.013055	0.0717659	2000256	positive regulation of male germ cell proliferation	biological process	SRC	1		0.0843595	0.142273	5802	trans-Golgi network	cellular component	GGA1 TGOLN2 CLTB	3		0.0502028	0.11569	8142	oxysterol binding	molecular function	INSIG1	1
0.013055	0.0717659	2000386	positive regulation of ovarian follicle development	biological process	SRC	1		0.0843595	0.142273	5912	adherens junction	cellular component	PKP4 CDC42EP4 PDLIM7	3		0.0502028	0.11569	15431	ABC-type glutathione S-conjugate transporter activity	molecular function	ABCC10	1
0.013055	0.0717659	2000474	regulation of opioid receptor signaling pathway	biological process	SYP	1		0.0844609	0.142273	8250	oligosaccharyltransferase complex	cellular component	RPN1	1		0.0502028	0.11569	16274	protein-arginine N-methyltransferase activity	molecular function	FBXO11	1
0.013055	0.0717659	2000805	negative regulation of termination of RNA polymerase II transcription, poly(A)-coupled	biological process	SCAF8	1		0.0844609	0.142273	30014	CCR4-NOT complex	cellular component	CNOT7	1		0.0502028	0.11569	18812	3-hydroxyacyl-CoA dehydratase activity	molecular function	HACD2	1
0.013055	0.0717659	2001108	positive regulation of Rho guanyl-nucleotide exchange factor activity	biological process	POLDIP2	1		0.0844609	0.142273	71564	npBAF complex	cellular component	SS18	1		0.0502028	0.11569	61733	peptide-lysine-N-acetyltransferase activity	molecular function	CREBBP	1
0.0137101	0.0749487	21510	spinal cord development	biological process	PTPRS BAG3	2		0.0844609	0.142273	98691	dopaminergic synapse	cellular component	SV2C	1		0.0502028	0.11569	70573	metallodipeptidase activity	molecular function	CNDP2	1
0.0146297	0.0788799	42476	odontogenesis	biological process	SRC AQP1	2		0.0844609	0.142273	140288	GBAF complex	cellular component	SS18	1		0.0549031	0.119633	3684	damaged DNA binding	molecular function	CREBBP RAD1	2
0.0146297	0.0788799	45070	positive regulation of viral genome replication	biological process	STAU1 CNOT7	2		0.0844609	0.142273	140672	ATAC complex	cellular component	YEATS2	1		0.0555346	0.119633	43565	sequence-specific DNA binding	molecular function	MEF2A ZNF451 FOXP2 SAFB2	4
0.0146297	0.0788799	45664	regulation of neuron differentiation	biological process	WDR62 BIN1	2		0.0844609	0.142273	1990124	messenger ribonucleoprotein complex	cellular component	STAU1	1		0.0561086	0.119633	14	single-stranded DNA endodeoxyribonuclease activity	molecular function	RAD50	1
0.014826	0.0795028	7626	locomotory behavior	biological process	TAL1 NAV2 ADCY5	3		0.0844609	0.142273	1990498	mitotic spindle microtubule	cellular component	HAUS2	1		0.0561086	0.119633	1164	RNA polymerase I core promoter sequence-specific DNA binding	molecular function	BAZ2A	1
0.0151564	0.080834	16192	vesicle-mediated transport	biological process	VTI1B MAPK8IP1 NECAP2 CNIH2	4		0.0852219	0.143225	5911	cell-cell junction	cellular component	POLDIP2 PKP4 CADM3	3		0.0561086	0.119633	3691	double-stranded telomeric DNA binding	molecular function	RAD50	1
0.0152819	0.0810579	43087	regulation of GTPase activity	biological process	PLXNA1 RAB3GAP1 FGD6	3		0.0899014	0.146341	43232	intracellular non-membrane-bounded organelle	cellular component	CNOT7	1		0.0561086	0.119633	4465	lipoprotein lipase activity	molecular function	LIPC	1
0.0155724	0.0810579	7498	mesoderm development	biological process	CTDNEP1 CTDNEP1	2		0.0899761	0.146341	5788	endoplasmic reticulum lumen	cellular component	PRKCSH TGOLN2 SHISA5 LIPC	4		0.0561086	0.119633	8430	selenium binding	molecular function	SELENOT	1
0.0155724	0.0810579	30833	regulation of actin filament polymerization	biological process	CYFIP2 FCHSD2	2		0.0924109	0.14951	5615	extracellular space	cellular component	FCN1 HSPB1 SERPINE1 NCAN ABI3BP LRP8 COLEC12 LIPC A2M CCBE1 PLA2G6 DLK1 HLA-F	13		0.0561086	0.119633	15085	calcium ion transmembrane transporter activity	molecular function	SLC8A2	1
0.0155724	0.0810579	61024	membrane organization	biological process	FCHSD2 CHP1	2		0.0937371	0.14951	22626	cytosolic ribosome	cellular component	RPL9 RPL38	2		0.0561086	0.119633	30881	beta-2-microglobulin binding	molecular function	HLA-F	1
0.0162148	0.0810579	42147	retrograde transport, endosome to Golgi	biological process	GGA1 VTI1B SNX2	3		0.0952672	0.14951	33268	node of Ranvier	cellular component	BIN1	1		0.0561086	0.119633	47499	calcium-independent phospholipase A2 activity	molecular function	PLA2G6	1
0.0162148	0.0810579	42632	cholesterol homeostasis	biological process	EHD1 LIPC INSIG1	3		0.0973548	0.152665	5635	nuclear envelope	cellular component	BIN1 CTDNEP1 CTDNEP1	3		0.0561086	0.119633	97001	ceramide binding	molecular function	MAP1LC3B	1
0.0163893	0.0810579	6457	protein folding	biological process	CRYAB BAG3 TBCE TBCE	4		0.0998516	0.154008	98685	Schaffer collateral - CA1 synapse	cellular component	SYP PTPRS	2		0.0561086	0.119633	140933	5'-(N(7)-methylguanosine 5'-triphospho)-[mRNA] hydrolase activity	molecular function	NUDT16	1
0.0165378	0.0810579	1578	microtubule bundle formation	biological process	MARK4 CHP1	2		0.100559	0.154008	159	protein phosphatase type 2A complex	cellular component	PPP2R5C	1		0.0575961	0.121727	8289	lipid binding	molecular function	PRLR STARD8 GLTP	3
0.0165378	0.0810579	35987	endodermal cell differentiation	biological process	ITGA7 HSBP1	2		0.100559	0.154008	8180	COP9 signalosome	cellular component	COPS2	1		0.0577707	0.121727	5518	collagen binding	molecular function	ANTXR1 CCBE1	2
0.0165378	0.0810579	45648	positive regulation of erythrocyte differentiation	biological process	TAL1 STAT3	2		0.101695	0.155506	45121	membrane raft	cellular component	MAG CHP1 SRC	3		0.0606676	0.124122	2039	p53 binding	molecular function	CREBBP EHMT1	2
0.0165378	0.0810579	50772	positive regulation of axonogenesis	biological process	PLXNA1 SKIL	2		0.102907	0.157236	98839	postsynaptic density membrane	cellular component	PTPRS LRRC4B	2		0.0619348	0.124122	8190	eukaryotic initiation factor 4E binding	molecular function	ANGEL1	1
0.0165378	0.0810579	2001234	negative regulation of apoptotic signaling pathway	biological process	MNT GRINA	2		0.105777	0.157704	16234	inclusion body	cellular component	GYS1	1		0.0619348	0.124122	8526	phosphatidylinositol transfer activity	molecular function	PITPNM1	1
0.0175253	0.0810579	6611	protein export from nucleus	biological process	RANBP3 CHP1	2		0.105777	0.157704	31143	pseudopodium	cellular component	PLA2G6	1		0.0619348	0.124122	30291	protein serine/threonine kinase inhibitor activity	molecular function	INKA2	1
0.0175253	0.0810579	45931	positive regulation of mitotic cell cycle	biological process	POLDIP2 TAL1	2		0.105777	0.157704	31527	filopodium membrane	cellular component	ANTXR1	1		0.0619348	0.124122	31419	cobalamin binding	molecular function	MMAB	1
0.0175253	0.0810579	51085	chaperone cofactor-dependent protein refolding	biological process	HSPA6 GAK	2		0.105777	0.157704	32039	integrator complex	cellular component	INTS11	1		0.0619348	0.124122	32050	clathrin heavy chain binding	molecular function	CLTB	1
0.0175253	0.0810579	61025	membrane fusion	biological process	VTI1B CHP1	2		0.110525	0.162543	932	P-body	cellular component	SAMD4A CNOT7	2		0.0619348	0.124122	35374	chondroitin sulfate binding	molecular function	PTPRS	1
0.0175253	0.0810579	1990090	cellular response to nerve growth factor stimulus	biological process	EHD1 ACAP2	2		0.115075	0.166628	42470	melanosome	cellular component	RPN1 TMED10	2		0.0619348	0.124122	43225	ATPase-coupled inorganic anion transmembrane transporter activity	molecular function	ABCC10	1
0.0175253	0.0810579	2000300	regulation of synaptic vesicle exocytosis	biological process	SYP SV2C	2		0.115996	0.166628	71011	precatalytic spliceosome	cellular component	SMU1	1		0.0619348	0.124122	51880	G-quadruplex DNA binding	molecular function	RAD50	1
0.0185343	0.0810579	34394	protein localization to cell surface	biological process	FCN1 GGA1	2		0.115996	0.166628	71782	endoplasmic reticulum tubular network	cellular component	RAB3GAP1	1		0.0619348	0.124122	52740	1-acyl-2-lysophosphatidylserine acylhydrolase activity	molecular function	LIPC	1
0.0185343	0.0810579	71902	positive regulation of protein serine/threonine kinase activity	biological process	SLC8A2 SRC	2		0.120774	0.169847	5765	lysosomal membrane	cellular component	VTI1B ABCC10 ATP13A2 HLA-F	4		0.0619348	0.124122	70878	primary miRNA binding	molecular function	STAT3	1
0.0191781	0.0810579	34599	cellular response to oxidative stress	biological process	STAU1 ATP13A2 PYCR1	3		0.120999	0.169847	5697	telomerase holoenzyme complex	cellular component	NOP10	1		0.0635909	0.126795	97110	scaffold protein binding	molecular function	ADCY5 SRC	2
0.0192422	0.0810579	6915	apoptotic process	biological process	MAP3K9 CYFIP2 MEF2A PRUNE2 SHF PHLDA1 UNC5C SIAH1	8		0.120999	0.169847	31904	endosome lumen	cellular component	PRLR	1		0.0676824	0.128446	4706	JUN kinase kinase kinase activity	molecular function	MAP3K9	1
0.0194543	0.0810579	390	spliceosomal complex disassembly	biological process	DHX8	1		0.120999	0.169847	43083	synaptic cleft	cellular component	LAMA2	1		0.0676824	0.128446	5078	MAP-kinase scaffold activity	molecular function	MAPK8IP1	1
0.0194543	0.0810579	1754	eye photoreceptor cell differentiation	biological process	STAT3	1		0.120999	0.169847	43194	axon initial segment	cellular component	BIN1	1		0.0676824	0.128446	5536	glucose binding	molecular function	GYS1	1
0.0194543	0.0810579	1834	trophectodermal cell proliferation	biological process	COPS2	1		0.123053	0.172362	5575	cellular_component	cellular component	MAP3K9 KIAA0930 LMTK3 ZNF688	4		0.0676824	0.128446	8035	high-density lipoprotein particle binding	molecular function	LRP8	1
0.0194543	0.0810579	1959	regulation of cytokine-mediated signaling pathway	biological process	IRAK1	1		0.125931	0.174161	123	histone acetyltransferase complex	cellular component	CREBBP	1		0.0676824	0.128446	8235	metalloexopeptidase activity	molecular function	NUDT16	1
0.0194543	0.0810579	3097	renal water transport	biological process	AQP1	1		0.125931	0.174161	31258	lamellipodium membrane	cellular component	ANTXR1	1		0.0676824	0.128446	8432	JUN kinase binding	molecular function	MAPK8IP1	1
0.0194543	0.0810579	6561	proline biosynthetic process	biological process	PYCR1	1		0.125931	0.174161	31430	M band	cellular component	CRYAB	1		0.0676824	0.128446	16004	phospholipase activator activity	molecular function	SRC	1
0.0194543	0.0810579	16243	regulation of autophagosome size	biological process	ATP13A2	1		0.125931	0.174161	31674	I band	cellular component	BIN1	1		0.0676824	0.128446	19911	structural constituent of myelin sheath	molecular function	PLLP	1
0.0194543	0.0810579	18076	N-terminal peptidyl-lysine acetylation	biological process	CREBBP	1		0.125931	0.174161	34364	high-density lipoprotein particle	cellular component	LIPC	1		0.0676824	0.128446	46974	histone H3K9 methyltransferase activity	molecular function	EHMT1	1
0.0194543	0.0810579	30950	establishment or maintenance of actin cytoskeleton polarity	biological process	AQP1	1		0.127087	0.175637	9898	cytoplasmic side of plasma membrane	cellular component	SPTB PKP4	2		0.0676824	0.128446	52739	phosphatidylserine 1-acylhydrolase activity	molecular function	LIPC	1
0.0194543	0.0810579	31118	rRNA pseudouridine synthesis	biological process	NOP10	1		0.130793	0.178132	35097	histone methyltransferase complex	cellular component	PAXIP1	1		0.0676824	0.128446	70700	BMP receptor binding	molecular function	SRC	1
0.0194543	0.0810579	31120	snRNA pseudouridine synthesis	biological process	NOP10	1		0.131533	0.178893	151	ubiquitin ligase complex	cellular component	DCUN1D1 FBXO11	2		0.0676824	0.128446	140713	histone chaperone activity	molecular function	PWP1	1
0.0194543	0.0810579	32224	positive regulation of synaptic transmission, cholinergic	biological process	LAMA2	1		0.133007	0.180523	34774	secretory granule lumen	cellular component	FCN1 HSPA6	2		0.0676824	0.128446	1990459	transferrin receptor binding	molecular function	SNX2	1
0.0194543	0.0810579	32387	negative regulation of intracellular transport	biological process	CRYAB	1		0.135586	0.18189	44291	cell-cell contact zone	cellular component	PKP4	1		0.0709073	0.132803	5096	GTPase activator activity	molecular function	RANBP3 ACAP2 RAB3GAP1 STARD8	4
0.0194543	0.0810579	33140	negative regulation of peptidyl-serine phosphorylation of STAT protein	biological process	PWP1	1		0.140311	0.185947	31090	organelle membrane	cellular component	MAP1LC3B	1		0.0715666	0.132803	3735	structural constituent of ribosome	molecular function	RPL9 RPL38 MRPS11	3
0.0194543	0.0810579	36315	cellular response to sterol	biological process	INSIG1	1		0.140311	0.185947	45334	clathrin-coated endocytic vesicle	cellular component	CLTB	1		0.0733521	0.132803	8179	adenylate cyclase binding	molecular function	ADCY5	1
0.0194543	0.0810579	46469	platelet activating factor metabolic process	biological process	PLA2G6	1		0.140311	0.185947	51233	spindle midzone	cellular component	PKP4	1		0.0733521	0.132803	8519	ammonium transmembrane transporter activity	molecular function	AQP1	1
0.0194543	0.0810579	51598	meiotic recombination checkpoint signaling	biological process	RAD1	1		0.143193	0.189511	922	spindle pole	cellular component	WDR62 PKP4	2		0.0733521	0.132803	16805	dipeptidase activity	molecular function	CNDP2	1
0.0194543	0.0810579	55005	ventricular cardiac myofibril assembly	biological process	MEF2A	1		0.144968	0.190451	32281	AMPA glutamate receptor complex	cellular component	CNIH2	1		0.0733521	0.132803	17154	semaphorin receptor activity	molecular function	PLXNA1	1
0.0194543	0.0810579	60491	regulation of cell projection assembly	biological process	SRC	1		0.144968	0.190451	32839	dendrite cytoplasm	cellular component	STAU1	1		0.0733521	0.132803	32794	GTPase activating protein binding	molecular function	FMNL1	1
0.0194543	0.0810579	60629	regulation of homologous chromosome segregation	biological process	C9orf78	1		0.149558	0.194534	8305	integrin complex	cellular component	ITGA7	1		0.0733521	0.132803	35259	nuclear glucocorticoid receptor binding	molecular function	NR4A3	1
0.0194543	0.0810579	60717	chorion development	biological process	PAXIP1	1		0.149558	0.194534	30057	desmosome	cellular component	PKP4	1		0.0733521	0.132803	35497	cAMP response element binding	molecular function	NR4A3	1
0.0194543	0.0810579	61643	chemorepulsion of axon	biological process	UNC5C	1		0.153118	0.19884	31966	mitochondrial membrane	cellular component	MAPK8IP1 MAP1LC3B	2		0.0733521	0.132803	46975	histone H3K36 methyltransferase activity	molecular function	NSD3	1
0.0194543	0.0810579	70734	histone H3-K27 methylation	biological process	MLLT10	1		0.154081	0.19884	31941	filamentous actin	cellular component	PDLIM7	1		0.0733521	0.132803	1990817	poly(A) RNA polymerase activity	molecular function	TENT2	1
0.0194543	0.0810579	71073	positive regulation of phospholipid biosynthetic process	biological process	CHP1	1		0.154081	0.19884	43209	myelin sheath	cellular component	MAG	1		0.078351	0.137978	8201	heparin binding	molecular function	PTPRS LIPC NAV2	3
0.0194543	0.0810579	71241	cellular response to inorganic substance	biological process	AQP1	1		0.157283	0.201293	55037	recycling endosome	cellular component	VTI1B FCHSD2	2		0.0789447	0.137978	339	RNA cap binding	molecular function	NCBP3	1
0.0194543	0.0810579	71288	cellular response to mercury ion	biological process	AQP1	1		0.158539	0.201293	5689	U12-type spliceosomal complex	cellular component	ZMAT5	1		0.0789447	0.137978	4535	poly(A)-specific ribonuclease activity	molecular function	CNOT7	1
0.0194543	0.0810579	71472	cellular response to salt stress	biological process	AQP1	1		0.158539	0.201293	32585	multivesicular body membrane	cellular component	ATP13A2	1		0.0789447	0.137978	43138	3'-5' DNA helicase activity	molecular function	NAV2	1
0.0194543	0.0810579	86098	angiotensin-activated signaling pathway involved in heart process	biological process	SRC	1		0.158539	0.201293	98553	lumenal side of endoplasmic reticulum membrane	cellular component	HLA-F	1		0.0789447	0.137978	61665	SUMO ligase activity	molecular function	ZNF451	1
0.0194543	0.0810579	90068	positive regulation of cell cycle process	biological process	NUDT16	1		0.160027	0.203052	12505	endomembrane system	cellular component	MAP1LC3B CDC42EP4	2		0.0792058	0.138311	30246	carbohydrate binding	molecular function	FCN1 MAG NCAN	3
0.0194543	0.0810579	97051	establishment of protein localization to endoplasmic reticulum membrane	biological process	RAB3GAP1	1		0.162932	0.204366	2102	podosome	cellular component	SRC	1		0.0844609	0.142273	4532	RNA exonuclease activity	molecular function	CNOT7	1
0.0194543	0.0810579	98840	protein transport along microtubule	biological process	BAG3	1		0.162932	0.204366	5721	pericentric heterochromatin	cellular component	UHRF2	1		0.0844609	0.142273	8195	phosphatidate phosphatase activity	molecular function	LPIN2	1
0.0194543	0.0810579	98964	anterograde dendritic transport of messenger ribonucleoprotein complex	biological process	STAU1	1		0.162932	0.204366	16514	SWI/SNF complex	cellular component	SS18	1		0.0844609	0.142273	8559	ABC-type xenobiotic transporter activity	molecular function	ABCC10	1
0.0194543	0.0810579	110155	NAD-cap decapping	biological process	NUDT16	1		0.162932	0.204366	71007	U2-type catalytic step 2 spliceosome	cellular component	DHX8	1		0.0844609	0.142273	15385	sodium:proton antiporter activity	molecular function	CHP1	1
0.0194543	0.0810579	1900148	negative regulation of Schwann cell migration	biological process	CERS2	1		0.162932	0.204366	101031	protein folding chaperone complex	cellular component	BAG3	1		0.0844609	0.142273	31404	chloride ion binding	molecular function	NUDT16	1
0.0194543	0.0810579	1900625	positive regulation of monocyte aggregation	biological process	NR4A3	1		0.164094	0.205561	42995	cell projection	cellular component	SPTB SPTAN1	2		0.0844609	0.142273	70742	C2H2 zinc finger domain binding	molecular function	EHMT1	1
0.0194543	0.0810579	1902003	regulation of amyloid-beta formation	biological process	TMED10	1		0.16726	0.207546	35267	NuA4 histone acetyltransferase complex	cellular component	YEATS2	1		0.0844609	0.142273	72542	protein phosphatase activator activity	molecular function	PPP2R5C	1
0.0194543	0.0810579	1903061	positive regulation of protein lipidation	biological process	RAB3GAP1	1		0.16726	0.207546	42788	polysomal ribosome	cellular component	RPL38	1		0.0844609	0.142273	102991	myristoyl-CoA hydrolase activity	molecular function	PLA2G6	1
0.0194543	0.0810579	1903614	negative regulation of protein tyrosine phosphatase activity	biological process	MGAT5	1		0.171525	0.211108	5763	mitochondrial small ribosomal subunit	cellular component	MRPS11	1		0.0887729	0.146341	46982	protein heterodimerization activity	molecular function	MEF2A BHLHE41 IRAK1 SNX2	4
0.0194543	0.0810579	1903997	positive regulation of non-membrane spanning protein tyrosine kinase activity	biological process	SRC	1		0.17463	0.214526	98793	presynapse	cellular component	SLC8A2 GAK	2		0.0899014	0.146341	774	adenyl-nucleotide exchange factor activity	molecular function	BAG3	1
0.0194543	0.0810579	1904071	presynaptic active zone assembly	biological process	PCDH17	1		0.175727	0.214802	60076	excitatory synapse	cellular component	SYP	1		0.0899014	0.146341	5041	low-density lipoprotein particle receptor activity	molecular function	LRP8	1
0.0194543	0.0810579	1904715	negative regulation of chaperone-mediated autophagy	biological process	CTSA	1		0.178459	0.217601	5770	late endosome	cellular component	ATP13A2 SRC	2		0.0899014	0.146341	5521	lamin binding	molecular function	NARF	1
0.0194543	0.0810579	1904977	lymphatic endothelial cell migration	biological process	CCBE1	1		0.179866	0.21837	5834	heterotrimeric G-protein complex	cellular component	GNAO1	1		0.0899014	0.146341	5545	1-phosphatidylinositol binding	molecular function	WDFY1	1
0.0194543	0.0810579	1905337	positive regulation of aggrephagy	biological process	BAG3	1		0.18796	0.224594	16235	aggresome	cellular component	BAG3	1		0.0899014	0.146341	16407	acetyltransferase activity	molecular function	CREBBP	1
0.0194543	0.0810579	1990402	embryonic liver development	biological process	A2M	1		0.18796	0.224594	31234	extrinsic component of cytoplasmic side of plasma membrane	cellular component	SRC	1		0.0899014	0.146341	30695	GTPase regulator activity	molecular function	WASL	1
0.0194543	0.0810579	2000233	negative regulation of rRNA processing	biological process	NUDT16	1		0.189525	0.226189	5938	cell cortex	cellular component	ARHGEF7 FMNL1	2		0.0899014	0.146341	51371	muscle alpha-actinin binding	molecular function	PDLIM7	1
0.0194543	0.0810579	2000564	regulation of CD8-positive, alpha-beta T cell proliferation	biological process	MAPK8IP1	1		0.195033	0.230065	16324	apical plasma membrane	cellular component	AQP1	1		0.0899014	0.146341	140311	protein sequestering activity	molecular function	INSIG1	1
0.0194543	0.0810579	2000588	positive regulation of platelet-derived growth factor receptor-beta signaling pathway	biological process	SRC	1		0.195812	0.230065	30134	COPII-coated ER to Golgi transport vesicle	cellular component	TMED10	1		0.0935864	0.14951	44877	protein-containing complex binding	molecular function	ERCC8 CRYAB BAG3 KCTD5	4
0.0194543	0.0810579	2000807	regulation of synaptic vesicle clustering	biological process	PCDH17	1		0.195812	0.230065	97431	mitotic spindle pole	cellular component	ARHGEF7	1		0.0937371	0.14951	1540	amyloid-beta binding	molecular function	CRYAB LRP8	2
0.0195643	0.0810579	30522	intracellular receptor signaling pathway	biological process	NR4A3 STAT3	2		0.199649	0.23318	5622	intracellular anatomical structure	cellular component	DHX8	1		0.0952672	0.14951	4016	adenylate cyclase activity	molecular function	ADCY5	1
0.0195643	0.0810579	31333	negative regulation of protein-containing complex assembly	biological process	CRYAB SRC	2		0.203427	0.236191	48786	presynaptic active zone	cellular component	SYP	1		0.0952672	0.14951	4620	phospholipase activity	molecular function	LIPC	1
0.0195643	0.0810579	70555	response to interleukin-1	biological process	IRAK1 SRC	2		0.204331	0.237101	45211	postsynaptic membrane	cellular component	PCDH17 CNIH2	2		0.0952672	0.14951	8191	metalloendopeptidase inhibitor activity	molecular function	SPOCK2	1
0.0196956	0.0812956	32869	cellular response to insulin stimulus	biological process	LPIN2 INSIG1 SRC	3		0.207147	0.238819	5840	ribosome	cellular component	RPL9	1		0.0952672	0.14951	15250	water channel activity	molecular function	AQP1	1
0.0200538	0.0825647	6351	DNA-templated transcription	biological process	CREBBP MEF2A BAZ2A PWP1	4		0.207147	0.238819	30315	T-tubule	cellular component	BIN1	1		0.0952672	0.14951	16290	palmitoyl-CoA hydrolase activity	molecular function	PLA2G6	1
0.0204067	0.083842	43547	positive regulation of GTPase activity	biological process	ARHGEF7 RAB3GAP1 BIN1 PKP4	4		0.207147	0.238819	43198	dendritic shaft	cellular component	CNIH2	1		0.0952672	0.14951	16706	2-oxoglutarate-dependent dioxygenase activity	molecular function	EGLN1	1
0.0206147	0.0839952	10811	positive regulation of cell-substrate adhesion	biological process	SPOCK2 ABI3BP	2		0.214414	0.245045	43195	terminal bouton	cellular component	SYP	1		0.0998516	0.154008	4725	protein tyrosine phosphatase activity	molecular function	PTPRS HACD2	2
0.0206147	0.0839952	45765	regulation of angiogenesis	biological process	EGLN1 WARS1	2		0.214414	0.245045	70161	anchoring junction	cellular component	FCHSD2	1		0.100559	0.154008	4708	MAP kinase kinase activity	molecular function	MAP3K9	1
0.0207504	0.0842496	60070	canonical Wnt signaling pathway	biological process	CTDNEP1 SIAH1 CTDNEP1	3		0.217553	0.247806	5759	mitochondrial matrix	cellular component	POLDIP2 MMAB PYCR1	3		0.100559	0.154008	32977	membrane insertase activity	molecular function	EMC10	1
0.0207627	0.0842496	7411	axon guidance	biological process	CYFIP2 UNC5C SIAH1 LAMA2	4		0.217964	0.247806	5771	multivesicular body	cellular component	ATP13A2	1		0.100559	0.154008	70063	RNA polymerase binding	molecular function	BIN1	1
0.0216849	0.0874508	1904707	positive regulation of vascular associated smooth muscle cell proliferation	biological process	NR4A3 SRC	2		0.221457	0.250764	792	heterochromatin	cellular component	UHRF2	1		0.100559	0.154008	1990380	K48-linked deubiquitinase activity	molecular function	OTUD7B	1
0.0218503	0.0879375	6412	translation	biological process	WARS1 RPL9 RPL38 MRPS11	4		0.221457	0.250764	42645	mitochondrial nucleoid	cellular component	POLDIP2	1		0.101391	0.155162	1227	DNA-binding transcription repressor activity, RNA polymerase II-specific	molecular function	MNT BHLHE41 FOXP2 SKIL	4
0.0223816	0.0898919	7179	transforming growth factor beta receptor signaling pathway	biological process	SKIL STAT3 SRC	3		0.224895	0.253055	31201	SNARE complex	cellular component	VTI1B	1		0.105777	0.157704	8970	phospholipase A1 activity	molecular function	LIPC	1
0.0227746	0.0903991	2052	positive regulation of neuroblast proliferation	biological process	WDR62 NCAN	2		0.225952	0.254099	5743	mitochondrial inner membrane	cellular component	SLC25A45 MRPS11 SRC	3		0.105777	0.157704	30371	translation repressor activity	molecular function	SAMD4A	1
0.0227746	0.0903991	1900182	positive regulation of protein localization to nucleus	biological process	CREBBP SRC	2		0.236804	0.263891	43235	receptor complex	cellular component	PRLR LRP8	2		0.105777	0.157704	43395	heparan sulfate proteoglycan binding	molecular function	PTPRS	1
0.0237268	0.0903991	8380	RNA splicing	biological process	DHX8 ZMAT5 RBM28 SMU1	4		0.237571	0.264147	31012	extracellular matrix	cellular component	SPOCK2 CCBE1	2		0.105958	0.157735	4713	protein tyrosine kinase activity	molecular function	CLK4 SRC	2
0.0243821	0.0903991	7399	nervous system development	biological process	MARK4 ARHGEF7 NRSN1 NAV2 STAT3 SIAH1	6		0.238108	0.264147	71005	U2-type precatalytic spliceosome	cellular component	SMU1	1		0.107482	0.159883	19900	kinase binding	molecular function	PER1 CHP1	2
0.0250098	0.0903991	9408	response to heat	biological process	HSPB1 CRYAB	2		0.250482	0.273557	5903	brush border	cellular component	AQP1	1		0.107944	0.160448	61630	ubiquitin protein ligase activity	molecular function	UHRF2 SIAH1 MARCHF5 RNF115	4
0.0250098	0.0903991	16573	histone acetylation	biological process	CREBBP YEATS2	2		0.250482	0.273557	32154	cleavage furrow	cellular component	PITPNM1	1		0.110923	0.162543	4190	aspartic-type endopeptidase activity	molecular function	DDI2	1
0.0250098	0.0903991	19233	sensory perception of pain	biological process	NIPSNAP1 AQP1	2		0.250482	0.273557	1904724	tertiary granule lumen	cellular component	SPTAN1	1		0.110923	0.162543	30506	ankyrin binding	molecular function	SPTB	1
0.0250098	0.0903991	48488	synaptic vesicle endocytosis	biological process	SYP BIN1	2		0.253449	0.275878	502	proteasome complex	cellular component	HSPB1	1		0.111896	0.163848	4930	G protein-coupled receptor activity	molecular function	ADGRB2 CELSR2	2
0.0257694	0.0903991	1522	pseudouridine synthesis	biological process	NOP10	1		0.259234	0.280932	1903561	extracellular vesicle	cellular component	SPTAN1	1		0.113561	0.165792	4867	serine-type endopeptidase inhibitor activity	molecular function	SERPINE1 A2M	2
0.0257694	0.0903991	6054	N-acetylneuraminate metabolic process	biological process	CMAS	1		0.262054	0.283364	60170	ciliary membrane	cellular component	CLTB	1		0.115996	0.166628	3774	cytoskeletal motor activity	molecular function	KLC1	1
0.0257694	0.0903991	6408	snRNA export from nucleus	biological process	NCBP3	1		0.264825	0.285732	31526	brush border membrane	cellular component	AQP1	1		0.115996	0.166628	8093	cytoskeletal anchor activity	molecular function	MARK4	1
0.0257694	0.0903991	6556	S-adenosylmethionine biosynthetic process	biological process	MAT2B	1		0.272855	0.292153	30139	endocytic vesicle	cellular component	EHD1	1		0.115996	0.166628	19789	SUMO transferase activity	molecular function	UHRF2	1
0.0257694	0.0903991	22414	reproductive process	biological process	ANTXR1	1		0.272855	0.292153	35580	specific granule lumen	cellular component	SPTAN1	1		0.115996	0.166628	30515	snoRNA binding	molecular function	NUDT16	1
0.0257694	0.0903991	30185	nitric oxide transport	biological process	AQP1	1		0.280469	0.299005	19005	SCF ubiquitin ligase complex	cellular component	DMAC2	1		0.115996	0.166628	31418	L-ascorbic acid binding	molecular function	EGLN1	1
0.0257694	0.0903991	31860	telomeric 3' overhang formation	biological process	RAD50	1		0.289999	0.307003	30669	clathrin-coated endocytic vesicle membrane	cellular component	TGOLN2	1		0.118096	0.169521	5200	structural constituent of cytoskeleton	molecular function	SPTB SPTAN1	2
0.0257694	0.0903991	32765	positive regulation of mast cell cytokine production	biological process	NR4A3	1		0.294505	0.310437	45177	apical part of cell	cellular component	AQP1	1		0.119603	0.169847	5201	extracellular matrix structural constituent	molecular function	ABI3BP LAMA2	2
0.0257694	0.0903991	34164	negative regulation of toll-like receptor 9 signaling pathway	biological process	PTPRS	1		0.298844	0.314337	32040	small-subunit processome	cellular component	KRR1	1		0.120999	0.169847	3707	nuclear steroid receptor activity	molecular function	NR4A3	1
0.0257694	0.0903991	35377	transepithelial water transport	biological process	AQP1	1		0.300951	0.316216	30175	filopodium	cellular component	UNC5C	1		0.120999	0.169847	4806	triglyceride lipase activity	molecular function	LIPC	1
0.0257694	0.0903991	35378	carbon dioxide transmembrane transport	biological process	AQP1	1		0.305045	0.318815	30670	phagocytic vesicle membrane	cellular component	HLA-F	1		0.120999	0.169847	38024	cargo receptor activity	molecular function	LRP8	1
0.0257694	0.0903991	43323	positive regulation of natural killer cell degranulation	biological process	HLA-F	1		0.305045	0.318815	98982	GABA-ergic synapse	cellular component	PCDH17	1		0.125931	0.174161	31683	G-protein beta/gamma-subunit complex binding	molecular function	GNAO1	1
0.0257694	0.0903991	43506	regulation of JUN kinase activity	biological process	PPEF2	1		0.308981	0.322586	36464	cytoplasmic ribonucleoprotein granule	cellular component	STAU1	1		0.125931	0.174161	50321	tau-protein kinase activity	molecular function	MARK4	1
0.0257694	0.0903991	46338	phosphatidylethanolamine catabolic process	biological process	PLA2G6	1		0.321554	0.333942	35861	site of double-strand break	cellular component	RAD50	1		0.125931	0.174161	70034	telomerase RNA binding	molecular function	NOP10	1
0.0257694	0.0903991	46726	positive regulation by virus of viral protein levels in host cell	biological process	STAU1	1		0.323204	0.3353	5604	basement membrane	cellular component	LAMA2	1		0.130793	0.178132	5212	structural constituent of eye lens	molecular function	CRYAB	1
0.0257694	0.0903991	60018	astrocyte fate commitment	biological process	TAL1	1		0.324818	0.33662	5643	nuclear pore	cellular component	RANBP3	1		0.130793	0.178132	8157	protein phosphatase 1 binding	molecular function	STAU1	1
0.0257694	0.0903991	60633	negative regulation of transcription initiation by RNA polymerase II	biological process	ZNF451	1		0.326396	0.337722	10494	cytoplasmic stress granule	cellular component	STAU1	1		0.130793	0.178132	17025	TBP-class protein binding	molecular function	YEATS2	1
0.0257694	0.0903991	60666	dichotomous subdivision of terminal units involved in salivary gland branching	biological process	PLXNA1	1		0.326396	0.337722	32580	Golgi cisterna membrane	cellular component	PITPNM1	1		0.130793	0.178132	43274	phospholipase binding	molecular function	SRC	1
0.0257694	0.0903991	72538	T-helper 17 type immune response	biological process	STAT3	1		0.32794	0.339141	71013	catalytic step 2 spliceosome	cellular component	DHX8	1		0.134476	0.18189	5543	phospholipid binding	molecular function	SEC14L2 BIN1	2
0.0257694	0.0903991	97167	circadian regulation of translation	biological process	PER1	1		0.32945	0.340345	35578	azurophil granule lumen	cellular component	CTSA	1		0.135586	0.18189	4623	phospholipase A2 activity	molecular function	PLA2G6	1
0.0257694	0.0903991	97752	regulation of DNA stability	biological process	DDI2	1		0.32945	0.340345	45171	intercellular bridge	cellular component	KRR1	1		0.135586	0.18189	35035	histone acetyltransferase binding	molecular function	MEF2A	1
0.0257694	0.0903991	99010	modification of postsynaptic structure	biological process	STAU1	1		0.332367	0.342999	5884	actin filament	cellular component	SRC	1		0.135586	0.18189	50750	low-density lipoprotein particle receptor binding	molecular function	SNX17	1
0.0257694	0.0903991	140252	regulation protein catabolic process at postsynapse	biological process	EGLN1	1		0.337807	0.347701	30667	secretory granule membrane	cellular component	TMED10	1		0.135586	0.18189	70412	R-SMAD binding	molecular function	RANBP3	1
0.0257694	0.0903991	1903373	positive regulation of endoplasmic reticulum tubular network organization	biological process	RAB3GAP1	1		0.342738	0.351673	32587	ruffle membrane	cellular component	SRC	1		0.135586	0.18189	70577	lysine-acetylated histone binding	molecular function	BAZ2A	1
0.0257694	0.0903991	1904878	negative regulation of calcium ion transmembrane transport via high voltage-gated calcium channel	biological process	BIN1	1		0.346117	0.35477	5796	Golgi lumen	cellular component	NCAN	1		0.135586	0.18189	140416	transcription regulator inhibitor activity	molecular function	ZNF451	1
0.0257694	0.0903991	1905037	autophagosome organization	biological process	ATP13A2	1		0.347884	0.356024	5929	cilium	cellular component	ADCY5	1		0.140311	0.185947	5539	glycosaminoglycan binding	molecular function	SPOCK2	1
0.0257694	0.0903991	1905050	positive regulation of metallopeptidase activity	biological process	ANTXR1	1		0.351167	0.358081	5815	microtubule organizing center	cellular component	MARK4	1		0.140311	0.185947	1901981	phosphatidylinositol phosphate binding	molecular function	PHLDA1	1
0.0257694	0.0903991	2000243	positive regulation of reproductive process	biological process	UNC5C	1		0.351167	0.358081	5930	axoneme	cellular component	MAP1LC3B	1		0.144968	0.190451	5540	hyaluronic acid binding	molecular function	NCAN	1
0.0257694	0.0903991	2000323	negative regulation of glucocorticoid receptor signaling pathway	biological process	PER1	1		0.351167	0.358081	16605	PML body	cellular component	ZNF451	1		0.144968	0.190451	70530	K63-linked polyubiquitin modification-dependent protein binding	molecular function	OTUD7B	1
0.0257694	0.0903991	2000370	positive regulation of clathrin-dependent endocytosis	biological process	WASL	1		0.354707	0.360198	1669	acrosomal vesicle	cellular component	SKIL	1		0.149558	0.194534	8198	ferrous iron binding	molecular function	EGLN1	1
0.0257694	0.0903991	2000635	negative regulation of primary miRNA processing	biological process	STAT3	1		0.355148	0.36046	5741	mitochondrial outer membrane	cellular component	MARCHF5	1		0.149558	0.194534	8320	protein transmembrane transporter activity	molecular function	TMED10	1
0.0258152	0.0903991	90263	positive regulation of canonical Wnt signaling pathway	biological process	CTDNEP1 SRC CTDNEP1	3		0.361157	0.365804	90575	RNA polymerase II transcription regulator complex	cellular component	STAT3	1		0.149558	0.194534	140359	ABC-type transporter activity	molecular function	ABCC10	1
0.0261544	0.0914242	8625	extrinsic apoptotic signaling pathway via death domain receptors	biological process	SKIL BAG3	2		0.366078	0.368887	5819	spindle	cellular component	HSPB1	1		0.154081	0.19884	80025	phosphatidylinositol-3,5-bisphosphate binding	molecular function	ATP13A2	1
0.0270089	0.0939106	6874	intracellular calcium ion homeostasis	biological process	SLC8A2 ATP13A4 ATP13A2	3		0.368708	0.369862	36064	ciliary basal body	cellular component	MARK4	1		0.158539	0.201293	4712	protein serine/threonine/tyrosine kinase activity	molecular function	CLK4	1
0.0273163	0.0946452	34504	protein localization to nucleus	biological process	CTDNEP1 CTDNEP1	2		0.369449	0.369862	776	kinetochore	cellular component	NSL1	1		0.158539	0.201293	8234	cysteine-type peptidase activity	molecular function	OTUD7B	1
0.028495	0.0973874	7259	receptor signaling pathway via JAK-STAT	biological process	PRLR STAT3	2		0.369823	0.369862	781	chromosome, telomeric region	cellular component	RAD50	1		0.158539	0.201293	43325	phosphatidylinositol-3,4-bisphosphate binding	molecular function	FCHSD2	1
0.0295979	0.0973874	7049	cell cycle	biological process	MARK4 UHRF2 GAK SIAH1 SRC	5		0.369842	0.369862	1650	fibrillar center	cellular component	SAMD4A	1		0.158539	0.201293	50840	extracellular matrix binding	molecular function	SPOCK2	1
0.0296901	0.0973874	45747	positive regulation of Notch signaling pathway	biological process	STAT3 SRC	2										0.162932	0.204366	993	RNA polymerase II complex binding	molecular function	SCAF8	1
0.030901	0.0973874	50885	neuromuscular process controlling balance	biological process	HERC1 ADCY5	2										0.162932	0.204366	4402	histone acetyltransferase activity	molecular function	CREBBP	1
0.030901	0.0973874	98655	monoatomic cation transmembrane transport	biological process	ATP13A4 ATP13A2	2										0.162932	0.204366	4721	phosphoprotein phosphatase activity	molecular function	PTPRS	1
0.0320009	0.0973874	6415	translational termination	biological process	APEH	1										0.162932	0.204366	5267	potassium channel activity	molecular function	AQP1	1
0.0320009	0.0973874	7195	adenylate cyclase-inhibiting dopamine receptor signaling pathway	biological process	ADCY5	1										0.16726	0.207546	31210	phosphatidylcholine binding	molecular function	PITPNM1	1
0.0320009	0.0973874	9649	entrainment of circadian clock	biological process	PER1	1										0.16726	0.207546	31491	nucleosome binding	molecular function	MLLT10	1
0.0320009	0.0973874	30157	pancreatic juice secretion	biological process	AQP1	1										0.171525	0.211108	4864	protein phosphatase inhibitor activity	molecular function	MGAT5	1
0.0320009	0.0973874	31062	positive regulation of histone methylation	biological process	BAZ2A	1										0.171525	0.211108	71889	14-3-3 protein binding	molecular function	HLA-F	1
0.0320009	0.0973874	32417	positive regulation of sodium:proton antiporter activity	biological process	CHP1	1										0.173791	0.213762	1228	DNA-binding transcription activator activity, RNA polymerase II-specific	molecular function	MEF2A NR4A3 ZNF639 STAT3	4
0.0320009	0.0973874	33157	regulation of intracellular protein transport	biological process	ATP13A2	1										0.175727	0.214802	45505	dynein intermediate chain binding	molecular function	BAG3	1
0.0320009	0.0973874	33363	secretory granule organization	biological process	AQP1	1										0.17972	0.21837	4888	transmembrane signaling receptor activity	molecular function	LRP8 ANTXR1	2
0.0320009	0.0973874	33564	anterior/posterior axon guidance	biological process	UNC5C	1										0.179866	0.21837	30332	cyclin binding	molecular function	GAK	1
0.0320009	0.0973874	34382	chylomicron remnant clearance	biological process	LIPC	1										0.180951	0.219551	31625	ubiquitin protein ligase binding	molecular function	MAP1LC3B HSPA6 PER1	3
0.0320009	0.0973874	35617	stress granule disassembly	biological process	KLC1	1										0.183944	0.221815	5154	epidermal growth factor receptor binding	molecular function	SNX2	1
0.0320009	0.0973874	35621	ER to Golgi ceramide transport	biological process	GLTP	1										0.183944	0.221815	19888	protein phosphatase regulator activity	molecular function	PPP2R5C	1
0.0320009	0.0973874	35965	cardiolipin acyl-chain remodeling	biological process	PLA2G6	1										0.184687	0.222438	5178	integrin binding	molecular function	ITGA7 SRC	2
0.0320009	0.0973874	38033	positive regulation of endothelial cell chemotaxis by VEGF-activated vascular endothelial growth factor receptor signaling pathway	biological process	HSPB1	1										0.191916	0.227114	3678	DNA helicase activity	molecular function	RAD50	1
0.0320009	0.0973874	42509	regulation of tyrosine phosphorylation of STAT protein	biological process	CNOT7	1										0.191916	0.227114	5484	SNAP receptor activity	molecular function	VTI1B	1
0.0320009	0.0973874	42634	regulation of hair cycle	biological process	PER1	1										0.191916	0.227114	16779	nucleotidyltransferase activity	molecular function	TENT2	1
0.0320009	0.0973874	44241	lipid digestion	biological process	AQP1	1										0.191916	0.227114	17046	peptide hormone binding	molecular function	PRLR	1
0.0320009	0.0973874	44857	plasma membrane raft organization	biological process	COLEC12	1										0.191916	0.227114	19838	growth factor binding	molecular function	A2M	1
0.0320009	0.0973874	46473	phosphatidic acid metabolic process	biological process	PLA2G6	1										0.191916	0.227114	42626	ATPase-coupled transmembrane transporter activity	molecular function	ABCC10	1
0.0320009	0.0973874	48318	axial mesoderm development	biological process	RPL38	1										0.195812	0.230065	4521	RNA endonuclease activity	molecular function	INTS11	1
0.0320009	0.0973874	48499	synaptic vesicle membrane organization	biological process	SYP	1										0.195812	0.230065	5245	voltage-gated calcium channel activity	molecular function	NCS1	1
0.0320009	0.0973874	50801	monoatomic ion homeostasis	biological process	KLHL3	1										0.195812	0.230065	8168	methyltransferase activity	molecular function	EHMT1	1
0.0320009	0.0973874	51388	positive regulation of neurotrophin TRK receptor signaling pathway	biological process	CYFIP2	1										0.199649	0.23318	4866	endopeptidase inhibitor activity	molecular function	A2M	1
0.0320009	0.0973874	51647	nucleus localization	biological process	BIN1	1										0.199649	0.23318	5547	phosphatidylinositol-3,4,5-trisphosphate binding	molecular function	FCHSD2	1
0.0320009	0.0973874	51653	spindle localization	biological process	WASL	1										0.199649	0.23318	30331	nuclear estrogen receptor binding	molecular function	SRC	1
0.0320009	0.0973874	60050	positive regulation of protein glycosylation	biological process	CHP1	1										0.203427	0.236191	15459	potassium channel regulator activity	molecular function	CHP1	1
0.0320009	0.0973874	60221	retinal rod cell differentiation	biological process	STAT3	1										0.203427	0.236191	140662	ATP-dependent protein folding chaperone	molecular function	HSPA6	1
0.0320009	0.0973874	60561	apoptotic process involved in morphogenesis	biological process	CRYAB	1										0.207147	0.238819	16922	nuclear receptor binding	molecular function	BAZ2A	1
0.0320009	0.0973874	61044	negative regulation of vascular wound healing	biological process	SERPINE1	1										0.207147	0.238819	19843	rRNA binding	molecular function	RPL9	1
0.0320009	0.0973874	70192	chromosome organization involved in meiotic cell cycle	biological process	RAD50	1										0.207147	0.238819	19955	cytokine binding	molecular function	PRLR	1
0.0320009	0.0973874	70987	error-free translesion synthesis	biological process	POLDIP2	1										0.207147	0.238819	35591	signaling adaptor activity	molecular function	STAT3	1
0.0320009	0.0973874	71376	cellular response to corticotropin-releasing hormone stimulus	biological process	NR4A3	1										0.207147	0.238819	51879	Hsp90 protein binding	molecular function	PPEF2	1
0.0320009	0.0973874	71731	response to nitric oxide	biological process	EGLN1	1										0.212913	0.24418	1990837	sequence-specific double-stranded DNA binding	molecular function	BHLHE41 ZBTB43 TEAD1	3
0.0320009	0.0973874	97187	dentinogenesis	biological process	SERPINE1	1										0.21505	0.245629	5525	GTP binding	molecular function	GNAO1 EHD1 RABL6	3
0.0320009	0.0973874	99159	regulation of modification of postsynaptic structure	biological process	EGLN1	1										0.217964	0.247806	1223	transcription coactivator binding	molecular function	CREBBP	1
0.0320009	0.0973874	140718	facultative heterochromatin formation	biological process	EHMT1	1										0.228279	0.255112	1784	phosphotyrosine residue binding	molecular function	SHF	1
0.0320009	0.0973874	1902749	regulation of cell cycle G2/M phase transition	biological process	PAXIP1	1										0.231608	0.25854	5044	scavenger receptor activity	molecular function	COLEC12	1
0.0320009	0.0973874	1903215	negative regulation of protein targeting to mitochondrion	biological process	BAG3	1										0.234885	0.262048	42605	peptide antigen binding	molecular function	HLA-F	1
0.0320009	0.0973874	1903441	protein localization to ciliary membrane	biological process	GGA1	1										0.236029	0.263176	19904	protein domain specific binding	molecular function	ANGEL1 WARS1	2
0.0320009	0.0973874	1904354	negative regulation of telomere capping	biological process	RAD50	1										0.238108	0.264147	3777	microtubule motor activity	molecular function	KIF21B	1
0.0320009	0.0973874	1904672	regulation of somatic stem cell population maintenance	biological process	TAL1	1										0.241279	0.266762	15485	cholesterol binding	molecular function	SYP	1
0.0320009	0.0973874	1905166	negative regulation of lysosomal protein catabolic process	biological process	ATP13A2	1										0.241279	0.266762	30544	Hsp70 protein binding	molecular function	PPEF2	1
0.0320009	0.0973874	1990034	calcium ion export across plasma membrane	biological process	SLC8A2	1										0.244398	0.270059	42277	peptide binding	molecular function	CLTB	1
0.0320009	0.0973874	1990791	dorsal root ganglion development	biological process	UNC5C	1										0.250482	0.273557	19905	syntaxin binding	molecular function	TMED10	1
0.0320009	0.0973874	2000402	negative regulation of lymphocyte migration	biological process	WASL	1										0.250482	0.273557	30374	nuclear receptor coactivator activity	molecular function	SS18	1
0.0320009	0.0973874	2000436	positive regulation of protein neddylation	biological process	DCUN1D1	1										0.259234	0.280932	149	SNARE binding	molecular function	VTI1B	1
0.0324423	0.0979241	55085	transmembrane transport	biological process	SV2C ABCC10 ATP13A2 SLC25A45	4										0.259234	0.280932	8047	enzyme activator activity	molecular function	CTSA	1
0.0333685	0.100412	42789	mRNA transcription by RNA polymerase II	biological process	NCBP3 STAT3	2										0.262054	0.283364	15631	tubulin binding	molecular function	UNC5C	1
0.0337917	0.10153	43161	proteasome-mediated ubiquitin-dependent protein catabolic process	biological process	ERCC8 PPP2R5C KCTD5 SIAH1	4										0.263022	0.284254	3713	transcription coactivator activity	molecular function	CREBBP LPIN2	2
0.0338585	0.101575	6508	proteolysis	biological process	CTSA FCN1 PGPEP1 CNDP2 LRP8 APEH	6										0.270225	0.290127	166	nucleotide binding	molecular function	NUDT16	1
0.0346242	0.103177	6310	DNA recombination	biological process	RAD50 PAXIP1	2										0.270225	0.290127	1664	G protein-coupled receptor binding	molecular function	FCN1	1
0.0346242	0.103177	31648	protein destabilization	biological process	CREBBP SRC	2										0.270225	0.290127	16301	kinase activity	molecular function	IRAK1	1
0.0358938	0.103272	8344	adult locomotory behavior	biological process	TBCE TBCE	2										0.270923	0.290718	977	RNA polymerase II transcription regulatory region sequence-specific DNA binding	molecular function	MEF2A MNT	2
0.0358938	0.103272	43124	negative regulation of I-kappaB kinase/NF-kappaB signaling	biological process	PER1 OTUD7B	2										0.271433	0.291107	3924	GTPase activity	molecular function	GNAO1 RABL6	2
0.0358938	0.103272	97009	energy homeostasis	biological process	NR4A3 STAT3	2										0.280469	0.299005	30971	receptor tyrosine kinase binding	molecular function	PITPNM1	1
0.0358938	0.103272	97352	autophagosome maturation	biological process	VTI1B MAP1LC3B	2										0.289999	0.307003	43621	protein self-association	molecular function	ZNF639	1
0.0366877	0.103272	7030	Golgi organization	biological process	ARHGEF7 TMED10 GAK	3										0.292273	0.308912	3724	RNA helicase activity	molecular function	DHX8	1
0.0371771	0.103272	50714	positive regulation of protein secretion	biological process	ATP13A2 TMED10	2										0.296695	0.312578	35064	methylated histone binding	molecular function	NCAPG2	1
0.0373755	0.103272	6888	endoplasmic reticulum to Golgi vesicle-mediated transport	biological process	TMED10 TRAPPC5 TRAPPC2	3										0.298844	0.314337	3725	double-stranded RNA binding	molecular function	STAU1	1
0.0379849	0.103272	60271	cilium assembly	biological process	EHD1 CELSR2 PCNT WDR90	4										0.312761	0.326014	16787	hydrolase activity	molecular function	PLA2G6	1
0.0381498	0.103272	2385	mucosal immune response	biological process	OTUD7B	1										0.319869	0.332367	51117	ATPase binding	molecular function	SRC	1
0.0381498	0.103272	2438	acute inflammatory response to antigenic stimulus	biological process	A2M	1										0.323204	0.3353	19903	protein phosphatase binding	molecular function	STAT3	1
0.0381498	0.103272	8298	intracellular mRNA localization	biological process	STAU1	1										0.339657	0.349239	287	magnesium ion binding	molecular function	NUDT16	1
0.0381498	0.103272	9992	intracellular water homeostasis	biological process	AQP1	1										0.352093	0.358839	30674	protein-macromolecule adaptor activity	molecular function	RAD50	1
0.0381498	0.103272	10632	regulation of epithelial cell migration	biological process	SRC	1										0.354707	0.360198	4843	cysteine-type deubiquitinase activity	molecular function	OTUD7B	1
0.0381498	0.103272	10894	negative regulation of steroid biosynthetic process	biological process	INSIG1	1										0.36212	0.366402	60090	molecular adaptor activity	molecular function	PCNT	1
0.0381498	0.103272	14856	skeletal muscle cell proliferation	biological process	SRC	1										0.363395	0.367126	3676	nucleic acid binding	molecular function	EXD3	1
0.0381498	0.103272	14910	regulation of smooth muscle cell migration	biological process	PLXNA1	1										0.363897	0.367444	3823	antigen binding	molecular function	FCN1	1
0.0381498	0.103272	16191	synaptic vesicle uncoating	biological process	GAK	1										0.364377	0.36774	5506	iron ion binding	molecular function	PPEF2	1
0.0381498	0.103272	19800	peptide cross-linking via chondroitin 4-sulfate glycosaminoglycan	biological process	SPOCK2	1										0.365578	0.368763	4252	serine-type endopeptidase activity	molecular function	APEH	1
0.0381498	0.103272	21828	gonadotrophin-releasing hormone neuronal migration to the hypothalamus	biological process	PLXNA1	1										0.368257	0.369862	20037	heme binding	molecular function	SRC	1
0.0381498	0.103272	30497	fatty acid elongation	biological process	HACD2	1
0.0381498	0.103272	30856	regulation of epithelial cell differentiation	biological process	PRLR	1
0.0381498	0.103272	32687	negative regulation of interferon-alpha production	biological process	PTPRS	1
0.0381498	0.103272	33292	T-tubule organization	biological process	BIN1	1
0.0381498	0.103272	38128	ERBB2 signaling pathway	biological process	SRC	1
0.0381498	0.103272	38154	interleukin-11-mediated signaling pathway	biological process	STAT3	1
0.0381498	0.103272	42976	activation of Janus kinase activity	biological process	PRLR	1
0.0381498	0.103272	46321	positive regulation of fatty acid oxidation	biological process	NR4A3	1
0.0381498	0.103272	46836	glycolipid transport	biological process	GLTP	1
0.0381498	0.103272	48205	COPI coating of Golgi vesicle	biological process	TMED10	1
0.0381498	0.103272	48845	venous blood vessel morphogenesis	biological process	CCBE1	1
0.0381498	0.103272	51344	negative regulation of cyclic-nucleotide phosphodiesterase activity	biological process	EGLN1	1
0.0381498	0.103272	51902	negative regulation of mitochondrial depolarization	biological process	SRC	1
0.0381498	0.103272	55129	L-proline biosynthetic process	biological process	PYCR1	1
0.0381498	0.103272	60363	cranial suture morphogenesis	biological process	INSIG1	1
0.0381498	0.103272	61469	regulation of type B pancreatic cell proliferation	biological process	NR4A3	1
0.0381498	0.103272	61684	chaperone-mediated autophagy	biological process	BAG3	1
0.0381498	0.103272	70295	renal water absorption	biological process	AQP1	1
0.0381498	0.103272	70842	aggresome assembly	biological process	BAG3	1
0.0381498	0.103272	71870	cellular response to catecholamine stimulus	biological process	NR4A3	1
0.0381498	0.103272	97398	cellular response to interleukin-17	biological process	STAT3	1
0.0381498	0.103272	97680	double-strand break repair via classical nonhomologous end joining	biological process	ERCC8	1
0.0381498	0.103272	98885	modification of postsynaptic actin cytoskeleton	biological process	SPTB	1
0.0381498	0.103272	110011	regulation of basement membrane organization	biological process	LAMA2	1
0.0381498	0.103272	1902231	positive regulation of intrinsic apoptotic signaling pathway in response to DNA damage	biological process	SKIL	1
0.0381498	0.103272	1903490	positive regulation of mitotic cytokinesis	biological process	POLDIP2	1
0.0381498	0.103272	1904894	positive regulation of receptor signaling pathway via STAT	biological process	MGAT5	1
0.0381498	0.103272	1990874	vascular associated smooth muscle cell proliferation	biological process	POLDIP2	1
0.0381498	0.103272	2000304	positive regulation of ceramide biosynthetic process	biological process	PLA2G6	1
0.0381498	0.103272	2001137	positive regulation of endocytic recycling	biological process	EHD1	1
0.0384735	0.103863	48661	positive regulation of smooth muscle cell proliferation	biological process	NR4A3 IRAK1	2
0.0397825	0.10681	31334	positive regulation of protein-containing complex assembly	biological process	WARS1 TAL1	2
0.0411039	0.108367	30218	erythrocyte differentiation	biological process	NCAPG2 TAL1	2
0.0411039	0.108367	120009	intermembrane lipid transfer	biological process	PITPNM1 GLTP	2
0.0411039	0.108367	1902895	positive regulation of miRNA transcription	biological process	STAT3 TEAD1	2
0.0423254	0.108367	1501	skeletal system development	biological process	NCAN RPL38 TRAPPC2	3
0.0424371	0.108367	6487	protein N-linked glycosylation	biological process	MGAT5 RPN1	2
0.0424371	0.108367	16925	protein sumoylation	biological process	ZNF451 UHRF2	2
0.0437817	0.108367	30155	regulation of cell adhesion	biological process	PRLR PKP4	2
0.0437817	0.108367	45596	negative regulation of cell differentiation	biological process	SKIL SS18	2
0.0442169	0.108367	183	rDNA heterochromatin formation	biological process	BAZ2A	1
0.0442169	0.108367	2260	lymphocyte homeostasis	biological process	SKIL	1
0.0442169	0.108367	2725	negative regulation of T cell cytokine production	biological process	HLA-F	1
0.0442169	0.108367	6370	7-methylguanosine mRNA capping	biological process	NCBP3	1
0.0442169	0.108367	6972	hyperosmotic response	biological process	AQP1	1
0.0442169	0.108367	7171	activation of transmembrane receptor protein tyrosine kinase activity	biological process	PRLR	1
0.0442169	0.108367	8063	Toll signaling pathway	biological process	IRAK1	1
0.0442169	0.108367	10828	positive regulation of glucose transmembrane transport	biological process	NR4A3	1
0.0442169	0.108367	10886	positive regulation of cholesterol storage	biological process	EHD1	1
0.0442169	0.108367	10923	negative regulation of phosphatase activity	biological process	CHP1	1
0.0442169	0.108367	14037	Schwann cell differentiation	biological process	LAMA2	1
0.0442169	0.108367	19367	fatty acid elongation, saturated fatty acid	biological process	ELOVL7	1
0.0442169	0.108367	30003	intracellular monoatomic cation homeostasis	biological process	ATP13A2	1
0.0442169	0.108367	32049	cardiolipin biosynthetic process	biological process	PLA2G6	1
0.0442169	0.108367	32289	central nervous system myelin formation	biological process	MAG	1
0.0442169	0.108367	33210	leptin-mediated signaling pathway	biological process	STAT3	1
0.0442169	0.108367	34134	toll-like receptor 2 signaling pathway	biological process	IRAK1	1
0.0442169	0.108367	34625	fatty acid elongation, monounsaturated fatty acid	biological process	ELOVL7	1
0.0442169	0.108367	34626	fatty acid elongation, polyunsaturated fatty acid	biological process	ELOVL7	1
0.0442169	0.108367	38026	reelin-mediated signaling pathway	biological process	LRP8	1
0.0442169	0.108367	38113	interleukin-9-mediated signaling pathway	biological process	STAT3	1
0.0442169	0.108367	43067	regulation of programmed cell death	biological process	CRYAB	1
0.0442169	0.108367	43654	recognition of apoptotic cell	biological process	FCN1	1
0.0442169	0.108367	44321	response to leptin	biological process	STAT3	1
0.0442169	0.108367	52548	regulation of endopeptidase activity	biological process	ATP13A2	1
0.0442169	0.108367	60019	radial glial cell differentiation	biological process	STAT3	1
0.0442169	0.108367	60711	labyrinthine layer development	biological process	EGLN1	1
0.0442169	0.108367	60736	prostate gland growth	biological process	PRLR	1
0.0442169	0.108367	60992	response to fungicide	biological process	EHMT1	1
0.0442169	0.108367	61000	negative regulation of dendritic spine development	biological process	PTPRS	1
0.0442169	0.108367	61337	cardiac conduction	biological process	MEF2A	1
0.0442169	0.108367	71287	cellular response to manganese ion	biological process	ATP13A2	1
0.0442169	0.108367	71393	cellular response to progesterone stimulus	biological process	SRC	1
0.0442169	0.108367	71716	leukotriene transport	biological process	ABCC10	1
0.0442169	0.108367	72673	lamellipodium morphogenesis	biological process	SNX2	1
0.0442169	0.108367	98815	modulation of excitatory postsynaptic potential	biological process	SLC8A2	1
0.0442169	0.108367	110025	DNA strand resection involved in replication fork processing	biological process	RAD50	1
0.0442169	0.108367	1902389	ceramide 1-phosphate transport	biological process	GLTP	1
0.0442169	0.108367	1904781	positive regulation of protein localization to centrosome	biological process	MARK4	1
0.0442169	0.108367	2000253	positive regulation of feeding behavior	biological process	NR4A3	1
0.0451374	0.110211	6986	response to unfolded protein	biological process	HSPB1 HSPA6	2
0.0451374	0.110211	34644	cellular response to UV	biological process	CREBBP AQP1	2
0.0459359	0.112022	6366	transcription by RNA polymerase II	biological process	MNT NCAPG2 TAL1 COPS2	4
0.0459968	0.112032	65003	protein-containing complex assembly	biological process	CREBBP WASL TEAD1	3
0.0465037	0.112708	10507	negative regulation of autophagy	biological process	HERC1 STAT3	2
0.0465037	0.112708	32508	DNA duplex unwinding	biological process	RAD50 NAV2	2
0.0490088	0.11569	19221	cytokine-mediated signaling pathway	biological process	PRLR LRP8 STAT3	3
0.0492666	0.11569	6879	intracellular iron ion homeostasis	biological process	EGLN1 ATP13A2	2
0.0492666	0.11569	22008	neurogenesis	biological process	WDR62 NAV2	2
0.0502028	0.11569	1553	luteinization	biological process	A2M	1
0.0502028	0.11569	2729	positive regulation of natural killer cell cytokine production	biological process	HLA-F	1
0.0502028	0.11569	6369	termination of RNA polymerase II transcription	biological process	SCAF8	1
0.0502028	0.11569	6903	vesicle targeting	biological process	MAP4K2	1
0.0502028	0.11569	6910	phagocytosis, recognition	biological process	COLEC12	1
0.0502028	0.11569	7172	signal complex assembly	biological process	SRC	1
0.0502028	0.11569	7191	adenylate cyclase-activating dopamine receptor signaling pathway	biological process	ADCY5	1
0.0502028	0.11569	9235	cobalamin metabolic process	biological process	MMAB	1
0.0502028	0.11569	10757	negative regulation of plasminogen activation	biological process	SERPINE1	1
0.0502028	0.11569	15793	glycerol transmembrane transport	biological process	AQP1	1
0.0502028	0.11569	32364	intracellular oxygen homeostasis	biological process	EGLN1	1
0.0502028	0.11569	34141	positive regulation of toll-like receptor 3 signaling pathway	biological process	WDFY1	1
0.0502028	0.11569	34372	very-low-density lipoprotein particle remodeling	biological process	LIPC	1
0.0502028	0.11569	34695	response to prostaglandin E	biological process	A2M	1
0.0502028	0.11569	36035	osteoclast development	biological process	SRC	1
0.0502028	0.11569	38110	interleukin-2-mediated signaling pathway	biological process	STAT3	1
0.0502028	0.11569	48311	mitochondrion distribution	biological process	MEF2A	1
0.0502028	0.11569	60008	Sertoli cell differentiation	biological process	SAFB2	1
0.0502028	0.11569	71947	protein deubiquitination involved in ubiquitin-dependent protein catabolic process	biological process	OTUD7B	1
0.0502028	0.11569	90140	regulation of mitochondrial fission	biological process	MARCHF5	1
0.0502028	0.11569	99641	anterograde axonal protein transport	biological process	HSPB1	1
0.0502028	0.11569	1900180	regulation of protein localization to nucleus	biological process	ATP13A2	1
0.0502028	0.11569	1900748	positive regulation of vascular endothelial growth factor signaling pathway	biological process	CCBE1	1
0.0502028	0.11569	1905821	positive regulation of chromosome condensation	biological process	NCAPG2	1
0.0502028	0.11569	2000601	positive regulation of Arp2/3 complex-mediated actin nucleation	biological process	FCHSD2	1
0.0506625	0.11634	32731	positive regulation of interleukin-1 beta production	biological process	HSPB1 STAT3	2
0.0520824	0.119046	7010	cytoskeleton organization	biological process	STRIP2 BIN1 FGD6	3
0.05286	0.119633	6914	autophagy	biological process	HERC1 MAP1LC3B ATP13A2	3
0.0533078	0.119633	51301	cell division	biological process	MARK4 WASL NSL1 HAUS2 NCAPG2	5
0.0534811	0.119633	10595	positive regulation of endothelial cell migration	biological process	EMC10 CCBE1	2
0.0544254	0.119633	7605	sensory perception of sound	biological process	FBXO11 NAV2 RPL38	3
0.0555041	0.119633	43066	negative regulation of apoptotic process	biological process	HSPB1 CRYAB PRLR BAG3 SRC AQP1	6
0.0555346	0.119633	1525	angiogenesis	biological process	SERPINE1 WARS1 EMC10 TAL1	4
0.0561086	0.119633	12	single strand break repair	biological process	ERCC8	1
0.0561086	0.119633	290	deadenylation-dependent decapping of nuclear-transcribed mRNA	biological process	CNOT7	1
0.0561086	0.119633	1514	selenocysteine incorporation	biological process	SELENOT	1
0.0561086	0.119633	1867	complement activation, lectin pathway	biological process	FCN1	1
0.0561086	0.119633	1973	G protein-coupled adenosine receptor signaling pathway	biological process	ADCY5	1
0.0561086	0.119633	2752	cell surface pattern recognition receptor signaling pathway	biological process	FCN1	1
0.0561086	0.119633	3279	cardiac septum development	biological process	SNX17	1
0.0561086	0.119633	6707	cholesterol catabolic process	biological process	SNX17	1
0.0561086	0.119633	6896	Golgi to vacuole transport	biological process	VTI1B	1
0.0561086	0.119633	9062	fatty acid catabolic process	biological process	LPIN2	1
0.0561086	0.119633	10907	positive regulation of glucose metabolic process	biological process	SRC	1
0.0561086	0.119633	10944	negative regulation of transcription by competitive promoter binding	biological process	BHLHE41	1
0.0561086	0.119633	19953	sexual reproduction	biological process	STAT3	1
0.0561086	0.119633	31065	positive regulation of histone deacetylation	biological process	BAZ2A	1
0.0561086	0.119633	32933	SREBP signaling pathway	biological process	INSIG1	1
0.0561086	0.119633	33146	regulation of intracellular estrogen receptor signaling pathway	biological process	SRC	1
0.0561086	0.119633	33625	positive regulation of integrin activation	biological process	SRC	1
0.0561086	0.119633	34162	toll-like receptor 9 signaling pathway	biological process	IRAK1	1
0.0561086	0.119633	35726	common myeloid progenitor cell proliferation	biological process	NR4A3	1
0.0561086	0.119633	35825	homologous recombination	biological process	RAD50	1
0.0561086	0.119633	38007	netrin-activated signaling pathway	biological process	UNC5C	1
0.0561086	0.119633	48280	vesicle fusion with Golgi apparatus	biological process	VTI1B	1
0.0561086	0.119633	48671	negative regulation of collateral sprouting	biological process	PTPRS	1
0.0561086	0.119633	50805	negative regulation of synaptic transmission	biological process	PCDH17	1
0.0561086	0.119633	51057	positive regulation of small GTPase mediated signal transduction	biological process	SRC	1
0.0561086	0.119633	51974	negative regulation of telomerase activity	biological process	SRC	1
0.0561086	0.119633	60124	positive regulation of growth hormone secretion	biological process	SELENOT	1
0.0561086	0.119633	61909	autophagosome-lysosome fusion	biological process	ATP13A2	1
0.0561086	0.119633	71474	cellular hyperosmotic response	biological process	AQP1	1
0.0561086	0.119633	72488	ammonium transmembrane transport	biological process	AQP1	1
0.0561086	0.119633	72540	T-helper 17 cell lineage commitment	biological process	STAT3	1
0.0561086	0.119633	97011	cellular response to granulocyte macrophage colony-stimulating factor stimulus	biological process	PRLR	1
0.0561086	0.119633	97475	motor neuron migration	biological process	CELSR2	1
0.0561086	0.119633	106015	negative regulation of inflammatory response to wounding	biological process	STAT3	1
0.0561086	0.119633	1900015	regulation of cytokine production involved in inflammatory response	biological process	PER1	1
0.0561086	0.119633	1900744	regulation of p38MAPK cascade	biological process	PER1	1
0.0561086	0.119633	1903028	positive regulation of opsonization	biological process	FCN1	1
0.0561086	0.119633	2000641	regulation of early endosome to late endosome transport	biological process	SRC	1
0.0563331	0.119723	7611	learning or memory	biological process	SLC8A2 SRC	2
0.0575961	0.121727	16310	phosphorylation	biological process	PANK3 STAT3 CERKL	3
0.0577707	0.121727	45	autophagosome assembly	biological process	MAP1LC3B BAG3	2
0.0577707	0.121727	7018	microtubule-based movement	biological process	KIF21B KLC1	2
0.0577707	0.121727	70301	cellular response to hydrogen peroxide	biological process	SRC AQP1	2
0.0582954	0.122701	7155	cell adhesion	biological process	MAG PCDH17 KLC1 NCAN LAMA2 SRC	6
0.0619348	0.124122	722	telomere maintenance via recombination	biological process	RAD50	1
0.0619348	0.124122	729	DNA double-strand break processing	biological process	RAD50	1
0.0619348	0.124122	1188	RNA polymerase I preinitiation complex assembly	biological process	BAZ2A	1
0.0619348	0.124122	6171	cAMP biosynthetic process	biological process	ADCY5	1
0.0619348	0.124122	6283	transcription-coupled nucleotide-excision repair	biological process	ERCC8	1
0.0619348	0.124122	18401	peptidyl-proline hydroxylation to 4-hydroxy-L-proline	biological process	EGLN1	1
0.0619348	0.124122	21517	ventral spinal cord development	biological process	LRP8	1
0.0619348	0.124122	31953	negative regulation of protein autophosphorylation	biological process	CHP1	1
0.0619348	0.124122	33629	negative regulation of cell adhesion mediated by integrin	biological process	SERPINE1	1
0.0619348	0.124122	34138	toll-like receptor 3 signaling pathway	biological process	COLEC12	1
0.0619348	0.124122	34968	histone lysine methylation	biological process	EHMT1	1
0.0619348	0.124122	45124	regulation of bone resorption	biological process	SRC	1
0.0619348	0.124122	45540	regulation of cholesterol biosynthetic process	biological process	SEC14L2	1
0.0619348	0.124122	48660	regulation of smooth muscle cell proliferation	biological process	NR4A3	1
0.0619348	0.124122	50847	progesterone receptor signaling pathway	biological process	SRC	1
0.0619348	0.124122	60397	growth hormone receptor signaling pathway via JAK-STAT	biological process	STAT3	1
0.0619348	0.124122	60444	branching involved in mammary gland duct morphogenesis	biological process	SRC	1
0.0619348	0.124122	60576	intestinal epithelial cell development	biological process	SRC	1
0.0619348	0.124122	61061	muscle structure development	biological process	PDLIM7	1
0.0619348	0.124122	70294	renal sodium ion absorption	biological process	KLHL3	1
0.0619348	0.124122	97484	dendrite extension	biological process	CYFIP2	1
0.0619348	0.124122	99566	regulation of postsynaptic cytosolic calcium ion concentration	biological process	SLC8A2	1
0.0619348	0.124122	1901380	negative regulation of potassium ion transmembrane transport	biological process	BIN1	1
0.0619348	0.124122	1901838	positive regulation of transcription of nucleolar large rRNA by RNA polymerase I	biological process	PWP1	1
0.0619348	0.124122	1905820	positive regulation of chromosome separation	biological process	NCAPG2	1
0.0619348	0.124122	2001028	positive regulation of endothelial cell chemotaxis	biological process	HSPB1	1
0.0632607	0.12665	209	protein polyubiquitination	biological process	ERCC8 WSB2 MARCHF5	3
0.0635909	0.126795	18108	peptidyl-tyrosine phosphorylation	biological process	CLK4 SRC	2
0.0635909	0.126795	32922	circadian regulation of gene expression	biological process	BHLHE41 PER1	2
0.0657285	0.128446	1666	response to hypoxia	biological process	CREBBP CRYAB EGLN1	3
0.0665379	0.128446	6813	potassium ion transport	biological process	CHP1 AQP1	2
0.0665379	0.128446	9791	post-embryonic development	biological process	TBCE TBCE	2
0.0665379	0.128446	10506	regulation of autophagy	biological process	HSPB1 DCAF12	2
0.0676824	0.128446	2	mitochondrial genome maintenance	biological process	MEF2A	1
0.0676824	0.128446	338	protein deneddylation	biological process	COPS2	1
0.0676824	0.128446	14912	negative regulation of smooth muscle cell migration	biological process	SERPINE1	1
0.0676824	0.128446	15937	coenzyme A biosynthetic process	biological process	PANK3	1
0.0676824	0.128446	16188	synaptic vesicle maturation	biological process	SYP	1
0.0676824	0.128446	18023	peptidyl-lysine trimethylation	biological process	CSKMT	1
0.0676824	0.128446	19896	axonal transport of mitochondrion	biological process	HSBP1	1
0.0676824	0.128446	30219	megakaryocyte differentiation	biological process	TAL1	1
0.0676824	0.128446	31063	regulation of histone deacetylation	biological process	YEATS2	1
0.0676824	0.128446	32732	positive regulation of interleukin-1 production	biological process	TMED10	1
0.0676824	0.128446	35723	interleukin-15-mediated signaling pathway	biological process	STAT3	1
0.0676824	0.128446	35871	protein K11-linked deubiquitination	biological process	OTUD7B	1
0.0676824	0.128446	44154	histone H3-K14 acetylation	biological process	YEATS2	1
0.0676824	0.128446	45050	protein insertion into ER membrane by stop-transfer membrane-anchor sequence	biological process	EMC10	1
0.0676824	0.128446	45056	transcytosis	biological process	SRC	1
0.0676824	0.128446	48304	positive regulation of isotype switching to IgG isotypes	biological process	PAXIP1	1
0.0676824	0.128446	50891	multicellular organismal-level water homeostasis	biological process	AQP1	1
0.0676824	0.128446	60259	regulation of feeding behavior	biological process	STAT3	1
0.0676824	0.128446	70585	protein localization to mitochondrion	biological process	MARCHF5	1
0.0676824	0.128446	71803	positive regulation of podosome assembly	biological process	SRC	1
0.0676824	0.128446	72711	cellular response to hydroxyurea	biological process	DDI2	1
0.0676824	0.128446	90305	nucleic acid phosphodiester bond hydrolysis	biological process	RAD50	1
0.0676824	0.128446	140627	ubiquitin-dependent protein catabolic process via the C-end degron rule pathway	biological process	DCAF12	1
0.0676824	0.128446	1902043	positive regulation of extrinsic apoptotic signaling pathway via death domain receptors	biological process	SKIL	1
0.0676824	0.128446	1904996	positive regulation of leukocyte adhesion to vascular endothelial cell	biological process	IRAK1	1
0.0676824	0.128446	2001223	negative regulation of neuron migration	biological process	STAT3	1
0.0680196	0.128714	6952	defense response	biological process	COLEC12 STAT3	2
0.0695063	0.131275	6936	muscle contraction	biological process	GNAO1 CRYAB	2
0.0724934	0.132803	70936	protein K48-linked ubiquitination	biological process	KLHL3 RNF115	2
0.0732527	0.132803	7156	homophilic cell adhesion via plasma membrane adhesion molecules	biological process	PCDH17 CELSR2 CADM3	3
0.0733521	0.132803	1946	lymphangiogenesis	biological process	CCBE1	1
0.0733521	0.132803	6995	cellular response to nitrogen starvation	biological process	MAP1LC3B	1
0.0733521	0.132803	15670	carbon dioxide transport	biological process	AQP1	1
0.0733521	0.132803	21527	spinal cord association neuron differentiation	biological process	TAL1	1
0.0733521	0.132803	21670	lateral ventricle development	biological process	AQP1	1
0.0733521	0.132803	30195	negative regulation of blood coagulation	biological process	SERPINE1	1
0.0733521	0.132803	34145	positive regulation of toll-like receptor 4 signaling pathway	biological process	WDFY1	1
0.0733521	0.132803	34498	early endosome to Golgi transport	biological process	SNX2	1
0.0733521	0.132803	35459	vesicle cargo loading	biological process	TMED10	1
0.0733521	0.132803	35773	insulin secretion involved in cellular response to glucose stimulus	biological process	SELENOT	1
0.0733521	0.132803	42592	homeostatic process	biological process	CREBBP	1
0.0733521	0.132803	43922	negative regulation by host of viral transcription	biological process	ZNF639	1
0.0733521	0.132803	50435	amyloid-beta metabolic process	biological process	APEH	1
0.0733521	0.132803	55008	cardiac muscle tissue morphogenesis	biological process	EGLN1	1
0.0733521	0.132803	60396	growth hormone receptor signaling pathway	biological process	STAT3	1
0.0733521	0.132803	61014	positive regulation of mRNA catabolic process	biological process	CNOT7	1
0.0733521	0.132803	61462	protein localization to lysosome	biological process	ATP13A2	1
0.0733521	0.132803	71806	protein transmembrane transport	biological process	TMED10	1
0.0733521	0.132803	90160	Golgi to lysosome transport	biological process	GAK	1
0.0733521	0.132803	1901214	regulation of neuron death	biological process	EGLN1	1
0.0733521	0.132803	1903377	negative regulation of oxidative stress-induced neuron intrinsic apoptotic signaling pathway	biological process	PYCR1	1
0.0733521	0.132803	1905907	negative regulation of amyloid fibril formation	biological process	CRYAB	1
0.0733521	0.132803	2000738	positive regulation of stem cell differentiation	biological process	PWP1	1
0.0733521	0.132803	2001046	positive regulation of integrin-mediated signaling pathway	biological process	LAMA2	1
0.0749458	0.135564	71222	cellular response to lipopolysaccharide	biological process	SERPINE1 IRAK1 SRC	3
0.0754969	0.13631	1503	ossification	biological process	RPL38 PDLIM7	2
0.0754969	0.13631	43433	negative regulation of DNA-binding transcription factor activity	biological process	EGLN1 PAXIP1	2
0.0770041	0.137978	32355	response to estradiol	biological process	CRYAB STAT3	2
0.0770041	0.137978	43406	positive regulation of MAP kinase activity	biological process	IRAK1 SRC	2
0.0774975	0.137978	6629	lipid metabolic process	biological process	LPIN2 PITPNM1 LRP8	3
0.0785145	0.137978	50804	modulation of chemical synaptic transmission	biological process	PTPRS LRP8	2
0.0789447	0.137978	3016	respiratory system process	biological process	CCBE1	1
0.0789447	0.137978	6691	leukotriene metabolic process	biological process	ABCC10	1
0.0789447	0.137978	10447	response to acidic pH	biological process	SRC	1
0.0789447	0.137978	16050	vesicle organization	biological process	WASL	1
0.0789447	0.137978	21702	cerebellar Purkinje cell differentiation	biological process	HERC1	1
0.0789447	0.137978	21819	layer formation in cerebral cortex	biological process	LRP8	1
0.0789447	0.137978	21854	hypothalamus development	biological process	RAB3GAP1	1
0.0789447	0.137978	31274	positive regulation of pseudopodium assembly	biological process	CDC42EP4	1
0.0789447	0.137978	43068	positive regulation of programmed cell death	biological process	MARK4	1
0.0789447	0.137978	43114	regulation of vascular permeability	biological process	SRC	1
0.0789447	0.137978	43928	exonucleolytic catabolism of deadenylated mRNA	biological process	CNOT7	1
0.0789447	0.137978	45830	positive regulation of isotype switching	biological process	PAXIP1	1
0.0789447	0.137978	45953	negative regulation of natural killer cell mediated cytotoxicity	biological process	HLA-F	1
0.0789447	0.137978	48011	neurotrophin TRK receptor signaling pathway	biological process	SRC	1
0.0789447	0.137978	51014	actin filament severing	biological process	FMNL1	1
0.0789447	0.137978	51450	myoblast proliferation	biological process	SRC	1
0.0789447	0.137978	51918	negative regulation of fibrinolysis	biological process	SERPINE1	1
0.0789447	0.137978	51984	positive regulation of chromosome segregation	biological process	NCAPG2	1
0.0789447	0.137978	60213	positive regulation of nuclear-transcribed mRNA poly(A) tail shortening	biological process	CNOT7	1
0.0789447	0.137978	60644	mammary gland epithelial cell differentiation	biological process	PRLR	1
0.0789447	0.137978	60765	regulation of androgen receptor signaling pathway	biological process	SAFB2	1
0.0789447	0.137978	71498	cellular response to fluid shear stress	biological process	SRC	1
0.0789447	0.137978	90043	regulation of tubulin deacetylation	biological process	YEATS2	1
0.0789447	0.137978	1904322	cellular response to forskolin	biological process	ADCY5	1
0.0825552	0.142273	45893	positive regulation of DNA-templated transcription	biological process	CREBBP SEC14L2 NSD3 TAL1 STAT3 TEAD1 SRC	7
0.0826373	0.142273	7420	brain development	biological process	PITPNM1 RAB3GAP1 UNC5C	3
0.0830623	0.142273	50829	defense response to Gram-negative bacterium	biological process	SERPINE1 AQP1	2
0.0844609	0.142273	10564	regulation of cell cycle process	biological process	BIN1	1
0.0844609	0.142273	16242	negative regulation of macroautophagy	biological process	POLDIP2	1
0.0844609	0.142273	31103	axon regeneration	biological process	MAG	1
0.0844609	0.142273	31503	protein-containing complex localization	biological process	WASL	1
0.0844609	0.142273	32688	negative regulation of interferon-beta production	biological process	PTPRS	1
0.0844609	0.142273	33962	P-body assembly	biological process	CNOT7	1
0.0844609	0.142273	34383	low-density lipoprotein particle clearance	biological process	EHD1	1
0.0844609	0.142273	43405	regulation of MAP kinase activity	biological process	PPEF2	1
0.0844609	0.142273	45820	negative regulation of glycolytic process	biological process	STAT3	1
0.0844609	0.142273	51149	positive regulation of muscle cell differentiation	biological process	LAMA2	1
0.0844609	0.142273	61912	selective autophagy	biological process	KLHL3	1
0.0844609	0.142273	70306	lens fiber cell differentiation	biological process	SKIL	1
0.0844609	0.142273	71044	histone mRNA catabolic process	biological process	TENT2	1
0.0844609	0.142273	71468	cellular response to acidic pH	biological process	CHP1	1
0.0844609	0.142273	1902287	semaphorin-plexin signaling pathway involved in axon guidance	biological process	PLXNA1	1
0.0844609	0.142273	1904754	positive regulation of vascular associated smooth muscle cell migration	biological process	NR4A3	1
0.0844609	0.142273	2000573	positive regulation of DNA biosynthetic process	biological process	SRC	1
0.0845828	0.142273	31647	regulation of protein stability	biological process	CTSA DDI2	2
0.0845828	0.142273	32088	negative regulation of NF-kappaB transcription factor activity	biological process	IRAK1 CHP1	2
0.0845828	0.142273	32880	regulation of protein localization	biological process	WASL CELSR2	2
0.0854891	0.143552	7186	G protein-coupled receptor signaling pathway	biological process	FCN1 ADGRB2 CELSR2	3
0.0861053	0.144463	30307	positive regulation of cell growth	biological process	ZNF639 TEAD1	2
0.0867363	0.145398	7165	signal transduction	biological process	CREBBP PPP2R5C ARHGEF7 SNX17 STARD8 LRP8 PCNT COPS2 STAT3 SRC	10
0.0891549	0.146341	50731	positive regulation of peptidyl-tyrosine phosphorylation	biological process	LRP8 SRC	2
0.0895454	0.146341	398	mRNA splicing, via spliceosome	biological process	DHX8 SMU1 C9orf78	3
0.0899014	0.146341	2755	MyD88-dependent toll-like receptor signaling pathway	biological process	IRAK1	1
0.0899014	0.146341	6473	protein acetylation	biological process	CREBBP	1
0.0899014	0.146341	6491	N-glycan processing	biological process	PRKCSH	1
0.0899014	0.146341	6636	unsaturated fatty acid biosynthetic process	biological process	ELOVL7	1
0.0899014	0.146341	6900	vesicle budding from membrane	biological process	WASL	1
0.0899014	0.146341	16180	snRNA processing	biological process	INTS11	1
0.0899014	0.146341	30031	cell projection assembly	biological process	CYFIP2	1
0.0899014	0.146341	33173	calcineurin-NFAT signaling cascade	biological process	ADGRB2	1
0.0899014	0.146341	35195	miRNA-mediated gene silencing	biological process	CNOT7	1
0.0899014	0.146341	42308	negative regulation of protein import into nucleus	biological process	CHP1	1
0.0899014	0.146341	43508	negative regulation of JUN kinase activity	biological process	MAPK8IP1	1
0.0899014	0.146341	44030	regulation of DNA methylation	biological process	BAZ2A	1
0.0899014	0.146341	46328	regulation of JNK cascade	biological process	MAPK8IP1	1
0.0899014	0.146341	60347	heart trabecula formation	biological process	EGLN1	1
0.0899014	0.146341	61003	positive regulation of dendritic spine morphogenesis	biological process	LRP8	1
0.0899014	0.146341	61045	negative regulation of wound healing	biological process	SERPINE1	1
0.0899014	0.146341	70885	negative regulation of calcineurin-NFAT signaling cascade	biological process	CHP1	1
0.0899014	0.146341	90557	establishment of endothelial intestinal barrier	biological process	PTPRS	1
0.0899014	0.146341	98742	cell-cell adhesion via plasma-membrane adhesion molecules	biological process	MAG	1
0.0899014	0.146341	1900034	regulation of cellular response to heat	biological process	CREBBP	1
0.0899014	0.146341	1900153	positive regulation of nuclear-transcribed mRNA catabolic process, deadenylation-dependent decay	biological process	CNOT7	1
0.0899014	0.146341	1903543	positive regulation of exosomal secretion	biological process	ATP13A2	1
0.0899014	0.146341	1904874	positive regulation of telomerase RNA localization to Cajal body	biological process	NOP10	1
0.0937371	0.14951	30512	negative regulation of transforming growth factor beta receptor signaling pathway	biological process	ZNF451 SKIL	2
0.0944617	0.14951	30154	cell differentiation	biological process	MEF2A UHRF2 STAT3 DLK1 PDLIM7 SRC	6
0.0952657	0.14951	902	cell morphogenesis	biological process	CYFIP2 SS18	2
0.0952657	0.14951	2181	cytoplasmic translation	biological process	RPL9 RPL38	2
0.0952657	0.14951	46330	positive regulation of JNK cascade	biological process	MAPK8IP1 MAP4K2	2
0.0952672	0.14951	266	mitochondrial fission	biological process	MTFR1L	1
0.0952672	0.14951	2476	antigen processing and presentation of endogenous peptide antigen via MHC class Ib	biological process	HLA-F	1
0.0952672	0.14951	2486	antigen processing and presentation of endogenous peptide antigen via MHC class I via ER pathway, TAP-independent	biological process	HLA-F	1
0.0952672	0.14951	6665	sphingolipid metabolic process	biological process	CERKL	1
0.0952672	0.14951	7212	dopamine receptor signaling pathway	biological process	GNAO1	1
0.0952672	0.14951	10469	regulation of signaling receptor activity	biological process	SERPINE1	1
0.0952672	0.14951	19725	cellular homeostasis	biological process	AQP1	1
0.0952672	0.14951	21554	optic nerve development	biological process	NAV2	1
0.0952672	0.14951	30330	DNA damage response, signal transduction by p53 class mediator	biological process	PAXIP1	1
0.0952672	0.14951	34374	low-density lipoprotein particle remodeling	biological process	LIPC	1
0.0952672	0.14951	34375	high-density lipoprotein particle remodeling	biological process	LIPC	1
0.0952672	0.14951	35418	protein localization to synapse	biological process	STAU1	1
0.0952672	0.14951	42059	negative regulation of epidermal growth factor receptor signaling pathway	biological process	RNF115	1
0.0952672	0.14951	45292	mRNA cis splicing, via spliceosome	biological process	C9orf78	1
0.0952672	0.14951	45717	negative regulation of fatty acid biosynthetic process	biological process	INSIG1	1
0.0952672	0.14951	46834	lipid phosphorylation	biological process	CERKL	1
0.0952672	0.14951	48169	regulation of long-term neuronal synaptic plasticity	biological process	SYP	1
0.0952672	0.14951	50684	regulation of mRNA processing	biological process	SAFB2	1
0.0952672	0.14951	51895	negative regulation of focal adhesion assembly	biological process	SRC	1
0.0952672	0.14951	61178	regulation of insulin secretion involved in cellular response to glucose stimulus	biological process	ADCY5	1
0.0952672	0.14951	71360	cellular response to exogenous dsRNA	biological process	COLEC12	1
0.0952672	0.14951	71375	cellular response to peptide hormone stimulus	biological process	SRC	1
0.0952672	0.14951	71397	cellular response to cholesterol	biological process	LRP8	1
0.0952672	0.14951	71732	cellular response to nitric oxide	biological process	AQP1	1
0.0952672	0.14951	90399	replicative senescence	biological process	SERPINE1	1
0.0952672	0.14951	1900006	positive regulation of dendrite development	biological process	LRP8	1
0.0952672	0.14951	1901741	positive regulation of myoblast fusion	biological process	EHD1	1
0.0952672	0.14951	1902176	negative regulation of oxidative stress-induced intrinsic apoptotic signaling pathway	biological process	HSPB1	1
0.0982232	0.153904	7507	heart development	biological process	MEF2A GYS1 PDLIM7	3
0.100559	0.154008	2028	regulation of sodium ion transport	biological process	PER1	1
0.100559	0.154008	10801	negative regulation of peptidyl-threonine phosphorylation	biological process	PPEF2	1
0.100559	0.154008	10832	negative regulation of myotube differentiation	biological process	BHLHE41	1
0.100559	0.154008	30194	positive regulation of blood coagulation	biological process	SERPINE1	1
0.100559	0.154008	31643	positive regulation of myelination	biological process	MAG	1
0.100559	0.154008	32206	positive regulation of telomere maintenance	biological process	RAD50	1
0.100559	0.154008	32717	negative regulation of interleukin-8 production	biological process	OTUD7B	1
0.100559	0.154008	32786	positive regulation of DNA-templated transcription, elongation	biological process	SCAF8	1
0.100559	0.154008	34389	lipid droplet organization	biological process	RAB3GAP1	1
0.100559	0.154008	34620	cellular response to unfolded protein	biological process	BAG3	1
0.100559	0.154008	35162	embryonic hemopoiesis	biological process	TAL1	1
0.100559	0.154008	38083	peptidyl-tyrosine autophosphorylation	biological process	SRC	1
0.100559	0.154008	43249	erythrocyte maturation	biological process	TAL1	1
0.100559	0.154008	43691	reverse cholesterol transport	biological process	LIPC	1
0.100559	0.154008	43923	positive regulation by host of viral transcription	biological process	ZNF639	1
0.100559	0.154008	48268	clathrin coat assembly	biological process	GAK	1
0.100559	0.154008	48708	astrocyte differentiation	biological process	STAT3	1
0.100559	0.154008	60065	uterus development	biological process	SRC	1
0.100559	0.154008	60216	definitive hemopoiesis	biological process	TAL1	1
0.100559	0.154008	60749	mammary gland alveolus development	biological process	PRLR	1
0.100559	0.154008	71816	tail-anchored membrane protein insertion into ER membrane	biological process	EMC10	1
0.105777	0.157704	423	mitophagy	biological process	MAP1LC3B	1
0.105777	0.157704	3091	renal water homeostasis	biological process	AQP1	1
0.105777	0.157704	6810	transport	biological process	SLC25A45	1
0.105777	0.157704	7154	cell communication	biological process	SLC8A2	1
0.105777	0.157704	7250	activation of NF-kappaB-inducing kinase activity	biological process	IRAK1	1
0.105777	0.157704	10761	fibroblast migration	biological process	AQP1	1
0.105777	0.157704	19433	triglyceride catabolic process	biological process	LIPC	1
0.105777	0.157704	31396	regulation of protein ubiquitination	biological process	DCUN1D1	1
0.105777	0.157704	32469	endoplasmic reticulum calcium ion homeostasis	biological process	GRINA	1
0.105777	0.157704	35234	ectopic germ cell programmed cell death	biological process	UNC5C	1
0.105777	0.157704	35329	hippo signaling	biological process	TEAD1	1
0.105777	0.157704	44818	mitotic G2/M transition checkpoint	biological process	RAD50	1
0.105777	0.157704	45780	positive regulation of bone resorption	biological process	SRC	1
0.105777	0.157704	46579	positive regulation of Ras protein signal transduction	biological process	SRC	1
0.105777	0.157704	46827	positive regulation of protein export from nucleus	biological process	BAG3	1
0.105777	0.157704	48593	camera-type eye morphogenesis	biological process	AQP1	1
0.105777	0.157704	51403	stress-activated MAPK cascade	biological process	CRYAB	1
0.105777	0.157704	60997	dendritic spine morphogenesis	biological process	WASL	1
0.105777	0.157704	71310	cellular response to organic substance	biological process	SYP	1
0.105777	0.157704	1902430	negative regulation of amyloid-beta formation	biological process	BIN1	1
0.105777	0.157704	1903146	regulation of autophagy of mitochondrion	biological process	ATP13A2	1
0.105777	0.157704	1905564	positive regulation of vascular endothelial cell proliferation	biological process	STAT3	1
0.105777	0.157704	2000737	negative regulation of stem cell differentiation	biological process	STAT3	1
0.105777	0.157704	2000811	negative regulation of anoikis	biological process	SRC	1
0.105777	0.157704	2001224	positive regulation of neuron migration	biological process	WDR62	1
0.105958	0.157735	7229	integrin-mediated signaling pathway	biological process	ITGA7 SRC	2
0.109005	0.161903	30334	regulation of cell migration	biological process	PLXNA1 LAMA2	2
0.110923	0.162543	1825	blastocyst formation	biological process	SKIL	1
0.110923	0.162543	3094	glomerular filtration	biological process	AQP1	1
0.110923	0.162543	10165	response to X-ray	biological process	ERCC8	1
0.110923	0.162543	19432	triglyceride biosynthetic process	biological process	LPIN2	1
0.110923	0.162543	21591	ventricular system development	biological process	CELSR2	1
0.110923	0.162543	30050	vesicle transport along actin filament	biological process	WASL	1
0.110923	0.162543	30261	chromosome condensation	biological process	NCAPG2	1
0.110923	0.162543	42730	fibrinolysis	biological process	SERPINE1	1
0.110923	0.162543	45055	regulated exocytosis	biological process	TMED10	1
0.110923	0.162543	45724	positive regulation of cilium assembly	biological process	MARK4	1
0.110923	0.162543	97202	activation of cysteine-type endopeptidase activity	biological process	CYFIP2	1
0.110923	0.162543	1902236	negative regulation of endoplasmic reticulum stress-induced intrinsic apoptotic signaling pathway	biological process	GRINA	1
0.110923	0.162543	1903779	regulation of cardiac conduction	biological process	SLC8A2	1
0.110923	0.162543	2000786	positive regulation of autophagosome assembly	biological process	RAB3GAP1	1
0.110923	0.162543	2001222	regulation of neuron migration	biological process	UNC5C	1
0.113245	0.1657	15031	protein transport	biological process	PITPNM1 CCDC93 FCHSD2 NECAP2	4
0.113561	0.165792	32760	positive regulation of tumor necrosis factor production	biological process	HSPB1 STAT3	2
0.113561	0.165792	120162	positive regulation of cold-induced thermogenesis	biological process	PRLR EHMT1	2
0.115496	0.166628	50821	protein stabilization	biological process	CRYAB BAG3 CHP1	3
0.115996	0.166628	5978	glycogen biosynthetic process	biological process	GYS1	1
0.115996	0.166628	7041	lysosomal transport	biological process	ATP13A2	1
0.115996	0.166628	8589	regulation of smoothened signaling pathway	biological process	CREBBP	1
0.115996	0.166628	30220	platelet formation	biological process	TAL1	1
0.115996	0.166628	32211	negative regulation of telomere maintenance via telomerase	biological process	SRC	1
0.115996	0.166628	32793	positive regulation of CREB transcription factor activity	biological process	LRP8	1
0.115996	0.166628	34067	protein localization to Golgi apparatus	biological process	GAK	1
0.115996	0.166628	45807	positive regulation of endocytosis	biological process	BIN1	1
0.115996	0.166628	45862	positive regulation of proteolysis	biological process	CYFIP2	1
0.115996	0.166628	55075	potassium ion homeostasis	biological process	KLHL3	1
0.115996	0.166628	98962	regulation of postsynaptic neurotransmitter receptor activity	biological process	SRC	1
0.115996	0.166628	1900227	positive regulation of NLRP3 inflammasome complex assembly	biological process	MARK4	1
0.115996	0.166628	2000311	regulation of AMPA receptor activity	biological process	CNIH2	1
0.120999	0.169847	1659	temperature homeostasis	biological process	STAT3	1
0.120999	0.169847	6833	water transport	biological process	AQP1	1
0.120999	0.169847	8154	actin polymerization or depolymerization	biological process	WASL	1
0.120999	0.169847	14911	positive regulation of smooth muscle cell migration	biological process	SRC	1
0.120999	0.169847	19226	transmission of nerve impulse	biological process	MAG	1
0.120999	0.169847	36120	cellular response to platelet-derived growth factor stimulus	biological process	SRC	1
0.120999	0.169847	43149	stress fiber assembly	biological process	SRC	1
0.120999	0.169847	43401	steroid hormone mediated signaling pathway	biological process	NR4A3	1
0.120999	0.169847	43523	regulation of neuron apoptotic process	biological process	ATP13A2	1
0.120999	0.169847	46628	positive regulation of insulin receptor signaling pathway	biological process	SRC	1
0.120999	0.169847	51302	regulation of cell division	biological process	YEATS2	1
0.120999	0.169847	60218	hematopoietic stem cell differentiation	biological process	TAL1	1
0.120999	0.169847	60339	negative regulation of type I interferon-mediated signaling pathway	biological process	CNOT7	1
0.120999	0.169847	70498	interleukin-1-mediated signaling pathway	biological process	IRAK1	1
0.120999	0.169847	70584	mitochondrion morphogenesis	biological process	POLDIP2	1
0.120999	0.169847	71398	cellular response to fatty acid	biological process	SRC	1
0.120999	0.169847	90026	positive regulation of monocyte chemotaxis	biological process	SERPINE1	1
0.120999	0.169847	90141	positive regulation of mitochondrial fission	biological process	MARCHF5	1
0.120999	0.169847	1900181	negative regulation of protein localization to nucleus	biological process	OTUD7B	1
0.120999	0.169847	1900273	positive regulation of long-term synaptic potentiation	biological process	STAU1	1
0.120999	0.169847	1903076	regulation of protein localization to plasma membrane	biological process	VTI1B	1
0.120999	0.169847	2000147	positive regulation of cell motility	biological process	SPOCK2	1
0.121106	0.169877	42593	glucose homeostasis	biological process	STAT3 SELENOT	2
0.122607	0.171859	9617	response to bacterium	biological process	WASL PRLR	2
0.125931	0.174161	2862	negative regulation of inflammatory response to antigenic stimulus	biological process	SRC	1
0.125931	0.174161	10001	glial cell differentiation	biological process	NCAN	1
0.125931	0.174161	10821	regulation of mitochondrion organization	biological process	ATP13A2	1
0.125931	0.174161	34243	regulation of transcription elongation by RNA polymerase II	biological process	INTS11	1
0.125931	0.174161	40014	regulation of multicellular organism growth	biological process	STAT3	1
0.125931	0.174161	45088	regulation of innate immune response	biological process	LRP8	1
0.125931	0.174161	46597	negative regulation of viral entry into host cell	biological process	FCN1	1
0.125931	0.174161	48260	positive regulation of receptor-mediated endocytosis	biological process	SERPINE1	1
0.125931	0.174161	51568	histone H3-K4 methylation	biological process	PAXIP1	1
0.125931	0.174161	90316	positive regulation of intracellular protein transport	biological process	PCNT	1
0.128573	0.177566	34220	monoatomic ion transmembrane transport	biological process	ATP13A4 ATP13A2	2
0.130055	0.178132	6811	monoatomic ion transport	biological process	PLLP SLC8A2	2
0.130652	0.178132	9410	response to xenobiotic stimulus	biological process	SS18 LRP8 SRC	3
0.130793	0.178132	6687	glycosphingolipid metabolic process	biological process	GLTP	1
0.130793	0.178132	6884	cell volume homeostasis	biological process	AQP1	1
0.130793	0.178132	7020	microtubule nucleation	biological process	HAUS2	1
0.130793	0.178132	7099	centriole replication	biological process	WDR62	1
0.130793	0.178132	31016	pancreas development	biological process	SELENOT	1
0.130793	0.178132	35023	regulation of Rho protein signal transduction	biological process	STARD8	1
0.130793	0.178132	35855	megakaryocyte development	biological process	TAL1	1
0.130793	0.178132	43303	mast cell degranulation	biological process	NR4A3	1
0.130793	0.178132	43393	regulation of protein binding	biological process	SRC	1
0.130793	0.178132	44782	cilium organization	biological process	MARK4	1
0.130793	0.178132	48168	regulation of neuronal synaptic plasticity	biological process	SYP	1
0.130793	0.178132	97150	neuronal stem cell population maintenance	biological process	SS18	1
0.130793	0.178132	2000378	negative regulation of reactive oxygen species metabolic process	biological process	CRYAB	1
0.131533	0.178893	35725	sodium ion transmembrane transport	biological process	SLC8A2 CHP1	2
0.133007	0.180523	6364	rRNA processing	biological process	KRR1 PWP1	2
0.133007	0.180523	31175	neuron projection development	biological process	HERC1 EHD1	2
0.133589	0.181188	8285	negative regulation of cell population proliferation	biological process	PPP2R5C WARS1 STAT3 CNOT7	4
0.133941	0.181415	10629	negative regulation of gene expression	biological process	CRYAB STAT3 CNOT7	3
0.133941	0.181415	16477	cell migration	biological process	STRIP2 PEAK1 FMNL1	3
0.134758	0.18189	6281	DNA repair	biological process	RAD1 RAD50 PAXIP1	3
0.135586	0.18189	19934	cGMP-mediated signaling	biological process	AQP1	1
0.135586	0.18189	31669	cellular response to nutrient levels	biological process	CREBBP	1
0.135586	0.18189	46716	muscle cell cellular homeostasis	biological process	BAG3	1
0.135586	0.18189	46847	filopodium assembly	biological process	FGD6	1
0.135586	0.18189	51893	regulation of focal adhesion assembly	biological process	PEAK1	1
0.138857	0.185947	70588	calcium ion transmembrane transport	biological process	NCS1 SLC8A2	2
0.140311	0.185947	2224	toll-like receptor signaling pathway	biological process	IRAK1	1
0.140311	0.185947	6694	steroid biosynthetic process	biological process	PRLR	1
0.140311	0.185947	7369	gastrulation	biological process	NR4A3	1
0.140311	0.185947	10608	post-transcriptional regulation of gene expression	biological process	PER1	1
0.140311	0.185947	31047	regulatory ncRNA-mediated gene silencing	biological process	CNOT7	1
0.140311	0.185947	35904	aorta development	biological process	SNX17	1
0.140311	0.185947	42908	xenobiotic transport	biological process	ABCC10	1
0.140311	0.185947	43153	entrainment of circadian clock by photoperiod	biological process	PER1	1
0.140311	0.185947	60976	coronary vasculature development	biological process	SNX17	1
0.140311	0.185947	71294	cellular response to zinc ion	biological process	ATP13A2	1
0.140311	0.185947	71549	cellular response to dexamethasone stimulus	biological process	AQP1	1
0.140311	0.185947	1990000	amyloid fibril formation	biological process	SIAH1	1
0.141753	0.187732	51260	protein homooligomerization	biological process	EHD1 KCTD5	2
0.144628	0.190451	165	MAPK cascade	biological process	MAP3K9 MEF2A	2
0.144968	0.190451	7274	neuromuscular synaptic transmission	biological process	FCHSD2	1
0.144968	0.190451	34142	toll-like receptor 4 signaling pathway	biological process	IRAK1	1
0.144968	0.190451	45453	bone resorption	biological process	SRC	1
0.144968	0.190451	51894	positive regulation of focal adhesion assembly	biological process	POLDIP2	1
0.144968	0.190451	1900017	positive regulation of cytokine production involved in inflammatory response	biological process	STAT3	1
0.144968	0.190451	1990138	neuron projection extension	biological process	PLXNA1	1
0.149558	0.194534	6479	protein methylation	biological process	CSKMT	1
0.149558	0.194534	6997	nucleus organization	biological process	BIN1	1
0.149558	0.194534	35335	peptidyl-tyrosine dephosphorylation	biological process	PTPRS	1
0.149558	0.194534	38061	NIK/NF-kappaB signaling	biological process	CREBBP	1
0.149558	0.194534	42755	eating behavior	biological process	STAT3	1
0.149558	0.194534	43552	positive regulation of phosphatidylinositol 3-kinase activity	biological process	SRC	1
0.149558	0.194534	46329	negative regulation of JNK cascade	biological process	PER1	1
0.149558	0.194534	71280	cellular response to copper ion	biological process	AQP1	1
0.149558	0.194534	71480	cellular response to gamma radiation	biological process	CRYAB	1
0.149558	0.194534	71897	DNA biosynthetic process	biological process	SRC	1
0.150311	0.195385	7189	adenylate cyclase-activating G protein-coupled receptor signaling pathway	biological process	ADGRB2 ADCY5	2
0.154081	0.19884	1523	retinoid metabolic process	biological process	LRP8	1
0.154081	0.19884	6402	mRNA catabolic process	biological process	NUDT16	1
0.154081	0.19884	7422	peripheral nervous system development	biological process	ADGRB2	1
0.154081	0.19884	35924	cellular response to vascular endothelial growth factor stimulus	biological process	HSPB1	1
0.154081	0.19884	51453	regulation of intracellular pH	biological process	CHP1	1
0.154081	0.19884	71108	protein K48-linked deubiquitination	biological process	OTUD7B	1
0.154081	0.19884	1902042	negative regulation of extrinsic apoptotic signaling pathway via death domain receptors	biological process	SERPINE1	1
0.154513	0.199267	10467	gene expression	biological process	KLHL3 STAT3	2
0.155103	0.199898	6511	ubiquitin-dependent protein catabolic process	biological process	FBXO11 KLHL3 SIAH1	3
0.157326	0.201293	6974	DNA damage response	biological process	ERCC8 RAD1 RAD50	3
0.158539	0.201293	7131	reciprocal meiotic recombination	biological process	RAD50	1
0.158539	0.201293	7602	phototransduction	biological process	PITPNM1	1
0.158539	0.201293	10575	positive regulation of vascular endothelial growth factor production	biological process	CCBE1	1
0.158539	0.201293	30866	cortical actin cytoskeleton organization	biological process	FMNL1	1
0.158539	0.201293	32148	activation of protein kinase B activity	biological process	SRC	1
0.158539	0.201293	34113	heterotypic cell-cell adhesion	biological process	ITGA7	1
0.158539	0.201293	43001	Golgi to plasma membrane protein transport	biological process	GGA1	1
0.158539	0.201293	48008	platelet-derived growth factor receptor signaling pathway	biological process	NR4A3	1
0.158539	0.201293	48010	vascular endothelial growth factor receptor signaling pathway	biological process	SRC	1
0.158539	0.201293	51602	response to electrical stimulus	biological process	SRC	1
0.158539	0.201293	61098	positive regulation of protein tyrosine kinase activity	biological process	LRP8	1
0.158539	0.201293	70536	protein K63-linked deubiquitination	biological process	OTUD7B	1
0.158539	0.201293	90314	positive regulation of protein targeting to membrane	biological process	CHP1	1
0.158539	0.201293	98656	monoatomic anion transmembrane transport	biological process	ABCC10	1
0.162207	0.204366	10628	positive regulation of gene expression	biological process	MEF2A WARS1 ATP13A2 STAT3	4
0.162932	0.204366	70	mitotic sister chromatid segregation	biological process	NCAPG2	1
0.162932	0.204366	6446	regulation of translational initiation	biological process	HSPB1	1
0.162932	0.204366	15914	phospholipid transport	biological process	PITPNM1	1
0.162932	0.204366	31507	heterochromatin formation	biological process	BAZ2A	1
0.162932	0.204366	32481	positive regulation of type I interferon production	biological process	IRAK1	1
0.162932	0.204366	42771	intrinsic apoptotic signaling pathway in response to DNA damage by p53 class mediator	biological process	SHISA5	1
0.162932	0.204366	1905606	regulation of presynapse assembly	biological process	LRRC4B	1
0.162932	0.204366	2001244	positive regulation of intrinsic apoptotic signaling pathway	biological process	SIAH1	1
0.164094	0.205561	42127	regulation of cell population proliferation	biological process	TAL1 STAT3	2
0.16726	0.207546	6139	nucleobase-containing compound metabolic process	biological process	EXD3	1
0.16726	0.207546	6891	intra-Golgi vesicle-mediated transport	biological process	VTI1B	1
0.16726	0.207546	19082	viral protein processing	biological process	MGAT5	1
0.16726	0.207546	30511	positive regulation of transforming growth factor beta receptor signaling pathway	biological process	CREBBP	1
0.16726	0.207546	30534	adult behavior	biological process	PCDH17	1
0.16726	0.207546	35774	positive regulation of insulin secretion involved in cellular response to glucose stimulus	biological process	PLA2G6	1
0.16726	0.207546	43162	ubiquitin-dependent protein catabolic process via the multivesicular body sorting pathway	biological process	RNF115	1
0.16726	0.207546	48568	embryonic organ development	biological process	TEAD1	1
0.16726	0.207546	51491	positive regulation of filopodium assembly	biological process	WASL	1
0.16726	0.207546	60325	face morphogenesis	biological process	RAB3GAP1	1
0.16726	0.207546	70328	triglyceride homeostasis	biological process	LIPC	1
0.171525	0.211108	6730	one-carbon metabolic process	biological process	MAT2B	1
0.171525	0.211108	6904	vesicle docking involved in exocytosis	biological process	VTI1B	1
0.171525	0.211108	30100	regulation of endocytosis	biological process	SNX17	1
0.171525	0.211108	34332	adherens junction organization	biological process	SRC	1
0.171525	0.211108	43122	regulation of I-kappaB kinase/NF-kappaB signaling	biological process	HSPB1	1
0.171525	0.211108	45787	positive regulation of cell cycle	biological process	MARK4	1
0.171525	0.211108	46513	ceramide biosynthetic process	biological process	CERS2	1
0.171525	0.211108	51881	regulation of mitochondrial membrane potential	biological process	PYCR1	1
0.171525	0.211108	70050	neuron cellular homeostasis	biological process	SLC8A2	1
0.171525	0.211108	1901215	negative regulation of neuron death	biological process	ATP13A2	1
0.174259	0.214204	2250	adaptive immune response	biological process	OTUD7B	1
0.175727	0.214802	6641	triglyceride metabolic process	biological process	INSIG1	1
0.175727	0.214802	35633	maintenance of blood-brain barrier	biological process	LAMA2	1
0.175727	0.214802	60071	Wnt signaling pathway, planar cell polarity pathway	biological process	CELSR2	1
0.175727	0.214802	60612	adipose tissue development	biological process	PAXIP1	1
0.175727	0.214802	97192	extrinsic apoptotic signaling pathway in absence of ligand	biological process	BAG3	1
0.175727	0.214802	2000352	negative regulation of endothelial cell apoptotic process	biological process	SERPINE1	1
0.176172	0.215212	8284	positive regulation of cell population proliferation	biological process	PRLR TSPAN31 SS18 CNOT7	4
0.177796	0.217061	45087	innate immune response	biological process	COLEC12 MAP4K2 IRAK1 SRC	4
0.178459	0.217601	7204	positive regulation of cytosolic calcium ion concentration	biological process	ADCY5 SELENOT	2
0.179866	0.21837	2040	sprouting angiogenesis	biological process	CCBE1	1
0.179866	0.21837	3341	cilium movement	biological process	CELSR2	1
0.179866	0.21837	43966	histone H3 acetylation	biological process	YEATS2	1
0.179866	0.21837	61512	protein localization to cilium	biological process	EHD1	1
0.183944	0.221815	6882	intracellular zinc ion homeostasis	biological process	ATP13A2	1
0.183944	0.221815	30032	lamellipodium assembly	biological process	ARHGEF7	1
0.183944	0.221815	31100	animal organ regeneration	biological process	NR4A3	1
0.183944	0.221815	42542	response to hydrogen peroxide	biological process	CRYAB	1
0.183944	0.221815	43542	endothelial cell migration	biological process	PAXIP1	1
0.183944	0.221815	48477	oogenesis	biological process	SRC	1
0.183944	0.221815	60412	ventricular septum morphogenesis	biological process	EGLN1	1
0.183944	0.221815	99175	regulation of postsynapse organization	biological process	WASL	1
0.184687	0.222438	72659	protein localization to plasma membrane	biological process	EHD1 GAK	2
0.18796	0.224594	77	DNA damage checkpoint signaling	biological process	RAD1	1
0.18796	0.224594	1916	positive regulation of T cell mediated cytotoxicity	biological process	HLA-F	1
0.18796	0.224594	6695	cholesterol biosynthetic process	biological process	INSIG1	1
0.18796	0.224594	10498	proteasomal protein catabolic process	biological process	DDI2	1
0.18796	0.224594	10634	positive regulation of epithelial cell migration	biological process	SRC	1
0.18796	0.224594	10975	regulation of neuron projection development	biological process	NCS1	1
0.18796	0.224594	43409	negative regulation of MAPK cascade	biological process	PPEF2	1
0.18796	0.224594	45595	regulation of cell differentiation	biological process	SPOCK2	1
0.18796	0.224594	46326	positive regulation of glucose import	biological process	MEF2A	1
0.18796	0.224594	51591	response to cAMP	biological process	PER1	1
0.18796	0.224594	98703	calcium ion import across plasma membrane	biological process	SLC8A2	1
0.188328	0.224896	30198	extracellular matrix organization	biological process	SPOCK2 ABI3BP	2
0.191916	0.227114	6953	acute-phase response	biological process	A2M	1
0.191916	0.227114	19216	regulation of lipid metabolic process	biological process	CERS2	1
0.191916	0.227114	30041	actin filament polymerization	biological process	WASL	1
0.191916	0.227114	43536	positive regulation of blood vessel endothelial cell migration	biological process	HSPB1	1
0.191916	0.227114	45746	negative regulation of Notch signaling pathway	biological process	DLK1	1
0.191916	0.227114	61077	chaperone-mediated protein folding	biological process	HSPB1	1
0.191916	0.227114	71479	cellular response to ionizing radiation	biological process	RAD1	1
0.191916	0.227114	2001237	negative regulation of extrinsic apoptotic signaling pathway	biological process	SRC	1
0.192094	0.227188	8150	biological_process	biological process	KIAA0930 ZNF688	2
0.194233	0.22958	51092	positive regulation of NF-kappaB transcription factor activity	biological process	STAT3 IRAK1	2
0.195812	0.230065	7281	germ cell development	biological process	STAU1	1
0.195812	0.230065	32870	cellular response to hormone stimulus	biological process	STAT3	1
0.195812	0.230065	45737	positive regulation of cyclin-dependent protein serine/threonine kinase activity	biological process	SRC	1
0.195812	0.230065	50767	regulation of neurogenesis	biological process	BHLHE41	1
0.199041	0.23318	6954	inflammatory response	biological process	STAT3	1
0.199649	0.23318	6836	neurotransmitter transport	biological process	SV2C	1
0.199649	0.23318	7029	endoplasmic reticulum organization	biological process	GAK	1
0.199649	0.23318	7595	lactation	biological process	PRLR	1
0.199649	0.23318	33627	cell adhesion mediated by integrin	biological process	ITGA7	1
0.199649	0.23318	90307	mitotic spindle assembly	biological process	POLDIP2	1
0.203427	0.236191	31295	T cell costimulation	biological process	SRC	1
0.203427	0.236191	32467	positive regulation of cytokinesis	biological process	PKP4	1
0.203427	0.236191	32733	positive regulation of interleukin-10 production	biological process	STAT3	1
0.203427	0.236191	42307	positive regulation of protein import into nucleus	biological process	BAG3	1
0.203427	0.236191	45333	cellular respiration	biological process	NR4A3	1
0.203427	0.236191	45454	cell redox homeostasis	biological process	SELENOT	1
0.203427	0.236191	51480	regulation of cytosolic calcium ion concentration	biological process	SLC8A2	1
0.207147	0.238819	1895	retina homeostasis	biological process	HSPB1	1
0.207147	0.238819	7566	embryo implantation	biological process	PRLR	1
0.207147	0.238819	9411	response to UV	biological process	ERCC8	1
0.210809	0.241908	422	autophagy of mitochondrion	biological process	MAP1LC3B	1
0.210809	0.241908	6633	fatty acid biosynthetic process	biological process	LIPC	1
0.210809	0.241908	10212	response to ionizing radiation	biological process	PAXIP1	1
0.210809	0.241908	31663	lipopolysaccharide-mediated signaling pathway	biological process	IRAK1	1
0.210809	0.241908	43010	camera-type eye development	biological process	RAB3GAP1	1
0.210809	0.241908	43507	positive regulation of JUN kinase activity	biological process	MAP4K2	1
0.210809	0.241908	86091	regulation of heart rate by cardiac conduction	biological process	BIN1	1
0.210809	0.241908	1900026	positive regulation of substrate adhesion-dependent cell spreading	biological process	ARHGEF7	1
0.214414	0.245045	7043	cell-cell junction assembly	biological process	PKP4	1
0.214414	0.245045	21762	substantia nigra development	biological process	RAD1	1
0.214414	0.245045	31667	response to nutrient levels	biological process	SRC	1
0.214414	0.245045	60337	type I interferon-mediated signaling pathway	biological process	IRAK1	1
0.217673	0.247806	6397	mRNA processing	biological process	ZMAT5 RBM28	2
0.217964	0.247806	2088	lens development in camera-type eye	biological process	CRYAB	1
0.217964	0.247806	7098	centrosome cycle	biological process	HAUS2	1
0.217964	0.247806	14065	phosphatidylinositol 3-kinase signaling	biological process	STAT3	1
0.217964	0.247806	48863	stem cell differentiation	biological process	A2M	1
0.221457	0.250764	1568	blood vessel development	biological process	ANTXR1	1
0.221457	0.250764	1932	regulation of protein phosphorylation	biological process	HSPB1	1
0.221457	0.250764	21549	cerebellum development	biological process	PTPRS	1
0.221457	0.250764	30890	positive regulation of B cell proliferation	biological process	PRLR	1
0.221457	0.250764	43434	response to peptide hormone	biological process	STAT3	1
0.224524	0.253055	7283	spermatogenesis	biological process	SKIL SIAH1 SRC	3
0.224895	0.253055	6661	phosphatidylinositol biosynthetic process	biological process	PITPNM1	1
0.224895	0.253055	7162	negative regulation of cell adhesion	biological process	PLXNA1	1
0.224895	0.253055	7188	adenylate cyclase-modulating G protein-coupled receptor signaling pathway	biological process	GNAO1	1
0.224895	0.253055	8630	intrinsic apoptotic signaling pathway in response to DNA damage	biological process	SKIL	1
0.224895	0.253055	31122	cytoplasmic microtubule organization	biological process	CHP1	1
0.224895	0.253055	34097	response to cytokine	biological process	SKIL	1
0.224895	0.253055	45599	negative regulation of fat cell differentiation	biological process	INSIG1	1
0.224895	0.253055	51384	response to glucocorticoid	biological process	A2M	1
0.224895	0.253055	1902459	positive regulation of stem cell population maintenance	biological process	SS18	1
0.226909	0.25503	42981	regulation of apoptotic process	biological process	FBXO11 LRP8	2
0.227783	0.255112	43123	positive regulation of I-kappaB kinase/NF-kappaB signaling	biological process	SHISA5 IRAK1	2
0.228279	0.255112	7173	epidermal growth factor receptor signaling pathway	biological process	SRC	1
0.228279	0.255112	8333	endosome to lysosome transport	biological process	BIN1	1
0.228279	0.255112	31146	SCF-dependent proteasomal ubiquitin-dependent protein catabolic process	biological process	DMAC2	1
0.228279	0.255112	35914	skeletal muscle cell differentiation	biological process	COPS2	1
0.228279	0.255112	51781	positive regulation of cell division	biological process	TAL1	1
0.228279	0.255112	55088	lipid homeostasis	biological process	ATP13A2	1
0.228279	0.255112	60291	long-term synaptic potentiation	biological process	SLC8A2	1
0.228279	0.255112	70527	platelet aggregation	biological process	HSPB1	1
0.231608	0.25854	30900	forebrain development	biological process	SRC	1
0.238108	0.264147	6890	retrograde vesicle-mediated transport, Golgi to endoplasmic reticulum	biological process	TMED10	1
0.238108	0.264147	42733	embryonic digit morphogenesis	biological process	CREBBP	1
0.238108	0.264147	48146	positive regulation of fibroblast proliferation	biological process	AQP1	1
0.238108	0.264147	50890	cognition	biological process	SLC8A2	1
0.238108	0.264147	71320	cellular response to cAMP	biological process	AQP1	1
0.240415	0.266556	6955	immune response	biological process	MAP4K2 HLA-F	2
0.241279	0.266762	19731	antibacterial humoral response	biological process	PLA2G6	1
0.241279	0.266762	31397	negative regulation of protein ubiquitination	biological process	CHP1	1
0.241279	0.266762	42552	myelination	biological process	PLLP	1
0.247465	0.272683	7157	heterophilic cell-cell adhesion via plasma membrane cell adhesion molecules	biological process	CADM3	1
0.247465	0.272683	7193	adenylate cyclase-inhibiting G protein-coupled receptor signaling pathway	biological process	ADCY5	1
0.247465	0.272683	7584	response to nutrient	biological process	A2M	1
0.247465	0.272683	9612	response to mechanical stimulus	biological process	SRC	1
0.247465	0.272683	50808	synapse organization	biological process	SLC8A2	1
0.248618	0.273557	7268	chemical synaptic transmission	biological process	SV2C LRP8	2
0.250439	0.273557	51607	defense response to virus	biological process	NCBP3 CNOT7	2
0.250482	0.273557	381	regulation of alternative mRNA splicing, via spliceosome	biological process	SMU1	1
0.250482	0.273557	6406	mRNA export from nucleus	biological process	NCBP3	1
0.250482	0.273557	6413	translational initiation	biological process	MTFMT	1
0.250482	0.273557	16241	regulation of macroautophagy	biological process	ATP13A2	1
0.250482	0.273557	33674	positive regulation of kinase activity	biological process	RAD50	1
0.250482	0.273557	35019	somatic stem cell population maintenance	biological process	STAT3	1
0.250482	0.273557	42472	inner ear morphogenesis	biological process	INSIG1	1
0.250482	0.273557	51225	spindle assembly	biological process	HAUS2	1
0.250482	0.273557	70534	protein K63-linked ubiquitination	biological process	RNF115	1
0.2533	0.275878	30335	positive regulation of cell migration	biological process	MGAT5 STAT3	2
0.253449	0.275878	723	telomere maintenance	biological process	RAD50	1
0.253449	0.275878	30514	negative regulation of BMP signaling pathway	biological process	SKIL	1
0.253449	0.275878	32259	methylation	biological process	NSD3	1
0.253449	0.275878	45165	cell fate commitment	biological process	TAL1	1
0.256366	0.278745	45785	positive regulation of cell adhesion	biological process	LAMA2	1
0.256366	0.278745	90398	cellular senescence	biological process	MNT	1
0.259234	0.280932	42110	T cell activation	biological process	DCAF12	1
0.259234	0.280932	51965	positive regulation of synapse assembly	biological process	LRRC4B	1
0.259234	0.280932	71363	cellular response to growth factor stimulus	biological process	LRP8	1
0.262054	0.283364	7266	Rho protein signal transduction	biological process	CDC42EP4	1
0.262054	0.283364	60261	positive regulation of transcription initiation by RNA polymerase II	biological process	PAXIP1	1
0.264825	0.285732	7612	learning	biological process	SLC8A2	1
0.264825	0.285732	32981	mitochondrial respiratory chain complex I assembly	biological process	DMAC2	1
0.267548	0.288197	9749	response to glucose	biological process	SELENOT	1
0.267548	0.288197	30097	hemopoiesis	biological process	TAL1	1
0.267548	0.288197	45665	negative regulation of neuron differentiation	biological process	MAG	1
0.270225	0.290127	2931	response to ischemia	biological process	SLC8A2	1
0.270225	0.290127	7623	circadian rhythm	biological process	PER1	1
0.270225	0.290127	30168	platelet activation	biological process	SRC	1
0.272855	0.292153	1570	vasculogenesis	biological process	PAXIP1	1
0.275438	0.294759	1819	positive regulation of cytokine production	biological process	SRC	1
0.277976	0.29683	7416	synapse assembly	biological process	SPOCK2	1
0.277976	0.29683	16197	endosomal transport	biological process	SNX17	1
0.277976	0.29683	42752	regulation of circadian rhythm	biological process	PER1	1
0.277976	0.29683	50679	positive regulation of epithelial cell proliferation	biological process	NR4A3	1
0.280469	0.299005	60021	roof of mouth development	biological process	INSIG1	1
0.282918	0.300963	6869	lipid transport	biological process	ABCC10	1
0.282918	0.300963	9060	aerobic respiration	biological process	MTFR1L	1
0.282918	0.300963	48511	rhythmic process	biological process	CREBBP	1
0.282918	0.300963	71300	cellular response to retinoic acid	biological process	AQP1	1
0.285322	0.303193	2244	hematopoietic progenitor cell differentiation	biological process	TENT2	1
0.285322	0.303193	1901224	positive regulation of NIK/NF-kappaB signaling	biological process	IRAK1	1
0.287682	0.305206	6396	RNA processing	biological process	DHX8	1
0.287682	0.305206	6417	regulation of translation	biological process	RPL38	1
0.287682	0.305206	60079	excitatory postsynaptic potential	biological process	RAB3GAP1	1
0.28902	0.30646	7166	cell surface receptor signaling pathway	biological process	ADGRB2	1
0.289999	0.307003	30509	BMP signaling pathway	biological process	ZNF8	1
0.292273	0.308912	21766	hippocampus development	biological process	PTPRS	1
0.292273	0.308912	42060	wound healing	biological process	AQP1	1
0.294505	0.310437	6302	double-strand break repair	biological process	RAD50	1
0.294505	0.310437	9267	cellular response to starvation	biological process	MAP1LC3B	1
0.294505	0.310437	42274	ribosomal small subunit biogenesis	biological process	KRR1	1
0.294505	0.310437	43484	regulation of RNA splicing	biological process	CLK4	1
0.298844	0.314337	98869	cellular oxidant detoxification	biological process	SELENOT	1
0.300951	0.316216	1938	positive regulation of endothelial cell proliferation	biological process	EMC10	1
0.303018	0.317879	31398	positive regulation of protein ubiquitination	biological process	PAXIP1	1
0.303018	0.317879	45727	positive regulation of translation	biological process	SAMD4A	1
0.303018	0.317879	51402	neuron apoptotic process	biological process	SIAH1	1
0.305045	0.318815	1889	liver development	biological process	PRKCSH	1
0.305045	0.318815	1933	negative regulation of protein phosphorylation	biological process	CHP1	1
0.305045	0.318815	7059	chromosome segregation	biological process	C9orf78	1
0.305045	0.318815	8203	cholesterol metabolic process	biological process	LIPC	1
0.305045	0.318815	30324	lung development	biological process	CCBE1	1
0.307033	0.320722	45732	positive regulation of protein catabolic process	biological process	GGA1	1
0.31089	0.324235	16485	protein processing	biological process	DDI2	1
0.31089	0.324235	45444	fat cell differentiation	biological process	NR4A3	1
0.314594	0.327577	7264	small GTPase mediated signal transduction	biological process	CHP1	1
0.314594	0.327577	7613	memory	biological process	SLC8A2	1
0.316389	0.329273	14068	positive regulation of phosphatidylinositol 3-kinase signaling	biological process	SRC	1
0.318148	0.330753	36211	protein modification process	biological process	FBXO11	1
0.318148	0.330753	150104	transport across blood-brain barrier	biological process	SLC8A2	1
0.324818	0.33662	71277	cellular response to calcium ion	biological process	MEF2A	1
0.326396	0.337722	16525	negative regulation of angiogenesis	biological process	ADGRB2	1
0.330925	0.34169	9952	anterior/posterior pattern specification	biological process	BHLHE41	1
0.333776	0.344272	71346	cellular response to type II interferon	biological process	CDC42EP4	1
0.335152	0.34551	32543	mitochondrial translation	biological process	MRPS11	1
0.336734	0.346959	7267	cell-cell signaling	biological process	PKP4	1
0.337807	0.347701	1990830	cellular response to leukemia inhibitory factor	biological process	SPOCK2	1
0.339086	0.348835	50729	positive regulation of inflammatory response	biological process	SERPINE1	1
0.340335	0.349754	32755	positive regulation of interleukin-6 production	biological process	STAT3	1
0.341552	0.350822	51649	establishment of localization in cell	biological process	AQP1	1
0.342738	0.351673	6606	protein import into nucleus	biological process	STAT3	1
0.345021	0.353831	46718	viral entry into host cell	biological process	ZNF639	1
0.347184	0.355494	7160	cell-matrix adhesion	biological process	ITGA7	1
0.347184	0.355494	16579	protein deubiquitination	biological process	OTUD7B	1
0.348223	0.356186	9615	response to virus	biological process	HSPB1	1
0.348529	0.356314	70374	positive regulation of ERK1 and ERK2 cascade	biological process	SRC	1
0.351039	0.358081	7601	visual perception	biological process	PPEF2	1
0.351167	0.358081	51897	positive regulation of protein kinase B signaling	biological process	SRC	1
0.352991	0.359568	50728	negative regulation of inflammatory response	biological process	STAT3	1
0.353433	0.359833	1701	in utero embryonic development	biological process	OTUD7B	1
0.353862	0.360083	6979	response to oxidative stress	biological process	ERCC8	1
0.354707	0.360198	1822	kidney development	biological process	SNX17	1
0.354707	0.360198	7608	sensory perception of smell	biological process	NAV2	1
0.355525	0.360471	6935	chemotaxis	biological process	PLA2G6	1
0.355525	0.360471	10976	positive regulation of neuron projection development	biological process	EHD1	1
0.359897	0.364716	30308	negative regulation of cell growth	biological process	CRYAB	1
0.361751	0.366217	8104	protein localization	biological process	GGA1	1
0.362547	0.366646	10468	regulation of gene expression	biological process	SLC8A2	1
0.36337	0.367126	18105	peptidyl-serine phosphorylation	biological process	SRC	1
0.36645	0.368887	32496	response to lipopolysaccharide	biological process	IRAK1	1
0.36645	0.368887	43524	negative regulation of neuron apoptotic process	biological process	MAG	1
0.36645	0.368887	71805	potassium ion transmembrane transport	biological process	AQP1	1
0.367133	0.369385	30336	negative regulation of cell migration	biological process	SERPINE1	1
0.367444	0.369509	9653	anatomical structure morphogenesis	biological process	SIAH1	1
0.368005	0.369862	7417	central nervous system development	biological process	NCAN	1
0.369231	0.369862	42742	defense response to bacterium	biological process	COLEC12	1
0.369371	0.369862	8283	cell population proliferation	biological process	STAT3	1
0.369842	0.369862	30182	neuron differentiation	biological process	COPS2	1
0.369852	0.369862	16055	Wnt signaling pathway	biological process	CELSR2	1
0.369862	0.369862	6325	chromatin organization	biological process	EHMT1	1
